# Supplementary material for: Origin, maintenance and spread of antibiotic resistance genes within plasmids and chromosomes of bloodstream isolates of Escherichia coli
Source: Microb Genom. 2020 Mar 11;6(4):e000353. doi: 10.1099/mgen.0.000353 (PMC7276700; doi:10.1099/mgen.0.000353)
Supplement: Supplementary material 2 [file mgen-6-353-s002.xlsx]

## Sheet: Table S1
Sample	Bio_Project_ID	Project_ID	Sample_ID	Secondary_Sample_ID	Uberstrain	Name	Source_Type	Source_Details	Collection_Year	Collection_Month	Continent	Excluded_samples	Country	Region	District	City	Latitude	Longitude	Lab_Contact	Species	Serological_Group	Serotype	Date_Entered	Release_Date	Barcode	Differences	ST	ST_Complex	Lineage	Subspecies	adk	fumC	gyrB	icd	mdh	purA	recA	link_1	link_2	Redownload	All_info
ERR2929699	PRJEB29930	ERP112289	SAMEA5128445	ERS2912830	ESC_LA0137AA	MS14387	Human	human_blood	2009	9	Oceania		Australia						Bioplatforms_Australia	Escherichia_coli			2019-01-25	2019-01-24	ESC_LA0137AA	0	69	ST69_Cplx	D		21	35	27	6	5	5	4	ftp.sra.ebi.ac.uk/vol1/fastq/ERR292/009/ERR2929699/ERR2929699_1.fastq.gz	ftp.sra.ebi.ac.uk/vol1/fastq/ERR292/009/ERR2929699/ERR2929699_2.fastq.gz		2009:Australia:ERR2929699
SRR4067504	PRJNA335932	SRP082992	SAMN05567363	SRS1646780	ESC_EA4694AA	4-R2	Human	_human_faeces	2008		Oceania		Australia	New_South_Wales		Sydney			University_of_Melbourne	Escherichia_coli			2016-09-02	2016-09-01	ESC_EA4694AA	0	69	ST69_Cplx	D		21	35	27	6	5	5	4	ftp.sra.ebi.ac.uk/vol1/fastq/SRR406/004/SRR4067504/SRR4067504_1.fastq.gz	ftp.sra.ebi.ac.uk/vol1/fastq/SRR406/004/SRR4067504/SRR4067504_2.fastq.gz		2008:Australia:SRR4067504
SRR6455972	PRJNA429066	SRP128614	SAMN08328786	SRS2820837	ESC_LA5209AA	CH28	Human		2008		Oceania		Australia	New_South_Wales		Sydney			University_of_Sydney	Escherichia_coli			2019-02-11	2019-02-01	ESC_LA5209AA	0	69	ST69_Cplx	D		21	35	27	6	5	5	4	ftp.sra.ebi.ac.uk/vol1/fastq/SRR645/002/SRR6455972/SRR6455972_1.fastq.gz	ftp.sra.ebi.ac.uk/vol1/fastq/SRR645/002/SRR6455972/SRR6455972_2.fastq.gz		2008:Australia:SRR6455972
SRR6455980	PRJNA429066	SRP128614	SAMN08328784	SRS2820829	ESC_LA5217AA	CH23	Human		2008		Oceania		Australia	New_South_Wales		Sydney			University_of_Sydney	Escherichia_coli			2019-02-11	2019-02-01	ESC_LA5217AA	0	69	ST69_Cplx	D		21	35	27	6	5	5	4	ftp.sra.ebi.ac.uk/vol1/fastq/SRR645/000/SRR6455980/SRR6455980_1.fastq.gz	ftp.sra.ebi.ac.uk/vol1/fastq/SRR645/000/SRR6455980/SRR6455980_2.fastq.gz		2008:Australia:SRR6455980
SRR4067425	PRJNA335932	SRP082992	SAMN05567362	SRS1647809	ESC_EA4741AA	18.1-R1	Human	_human_feces	2009		Oceania		Australia	New_South_Wales		Sydney			University_of_Melbourne	Escherichia_coli			2016-09-02	2016-09-01	ESC_EA4741AA	0	69	ST69_Cplx	D		21	35	27	6	5	5	4	ftp.sra.ebi.ac.uk/vol1/fastq/SRR406/005/SRR4067425/SRR4067425_1.fastq.gz	ftp.sra.ebi.ac.uk/vol1/fastq/SRR406/005/SRR4067425/SRR4067425_2.fastq.gz		2009:Australia:SRR4067425
SRR4067458	PRJNA335932	SRP082992	SAMN05567365	SRS1646740	ESC_EA4732AA	4.4-R2b	Human	_human_faeces	2009		Oceania		Australia	New_South_Wales		Sydney			University_of_Melbourne	Escherichia_coli			2016-09-02	2016-09-01	ESC_EA4732AA	0	69	ST69_Cplx	D		21	35	27	6	5	5	4	ftp.sra.ebi.ac.uk/vol1/fastq/SRR406/008/SRR4067458/SRR4067458_1.fastq.gz	ftp.sra.ebi.ac.uk/vol1/fastq/SRR406/008/SRR4067458/SRR4067458_2.fastq.gz		2009:Australia:SRR4067458
SRR4067468	PRJNA335932	SRP082992	SAMN05567367	SRS1646743	ESC_EA4730AA	14.1-R1	Human	_human_faeces	2009		Oceania		Australia	New_South_Wales		Sydney			University_of_Melbourne	Escherichia_coli			2016-09-02	2016-09-01	ESC_EA4730AA	0	69	ST69_Cplx	D		21	35	27	6	5	5	4	ftp.sra.ebi.ac.uk/vol1/fastq/SRR406/008/SRR4067468/SRR4067468_1.fastq.gz	ftp.sra.ebi.ac.uk/vol1/fastq/SRR406/008/SRR4067468/SRR4067468_2.fastq.gz		2009:Australia:SRR4067468
SRR4067482	PRJNA335932	SRP082992	SAMN05567364	SRS1646758	ESC_EA4716AA	4.3-R2a	Human	_human_faeces	2009		Oceania		Australia	New_South_Wales		Sydney			University_of_Melbourne	Escherichia_coli			2016-09-02	2016-09-01	ESC_EA4716AA	0	69	ST69_Cplx	D		21	35	27	6	5	5	4	ftp.sra.ebi.ac.uk/vol1/fastq/SRR406/002/SRR4067482/SRR4067482_1.fastq.gz	ftp.sra.ebi.ac.uk/vol1/fastq/SRR406/002/SRR4067482/SRR4067482_2.fastq.gz		2009:Australia:SRR4067482
SRR4067501	PRJNA335932	SRP082992	SAMN05567366	SRS1646778	ESC_EA4697AA	11.2-R2	Human	_human_faeces	2009		Oceania		Australia	New_South_Wales		Sydney			University_of_Melbourne	Escherichia_coli			2016-09-02	2016-09-01	ESC_EA4697AA	0	69	ST69_Cplx	D		21	35	27	6	5	5	4	ftp.sra.ebi.ac.uk/vol1/fastq/SRR406/001/SRR4067501/SRR4067501_1.fastq.gz	ftp.sra.ebi.ac.uk/vol1/fastq/SRR406/001/SRR4067501/SRR4067501_2.fastq.gz		2009:Australia:SRR4067501
SRR6456002	PRJNA429066	SRP128614	SAMN08328872	SRS2820807	ESC_LA5239AA	SVH10	Human		2009		Oceania		Australia	New_South_Wales		Sydney			University_of_Sydney	Escherichia_coli			2019-02-11	2019-02-01	ESC_LA5239AA	0	69	ST69_Cplx	D		21	35	27	6	5	5	4	ftp.sra.ebi.ac.uk/vol1/fastq/SRR645/002/SRR6456002/SRR6456002_1.fastq.gz	ftp.sra.ebi.ac.uk/vol1/fastq/SRR645/002/SRR6456002/SRR6456002_2.fastq.gz		2009:Australia:SRR6456002
SRR5936476	PRJNA398288	SRP115500	SAMN07510205	SRS2433263	ESC_GA9512AA	MER-5	Human	blood__Age:_60_male_Blood	2014		Oceania		Australia	Queensland		Brisbane			University_of_Queensland	Escherichia_coli			2017-08-16	2017-08-15	ESC_GA9512AA	0	69	ST69_Cplx	D		21	35	27	6	5	5	4	ftp.sra.ebi.ac.uk/vol1/fastq/SRR593/006/SRR5936476/SRR5936476_1.fastq.gz	ftp.sra.ebi.ac.uk/vol1/fastq/SRR593/006/SRR5936476/SRR5936476_2.fastq.gz		2014:Australia:SRR5936476
SRR8767548	PRJNA528347	SRP189120	SAMN11230965	SRS4521528	ESC_MA1475AA	CQS56	Human	_screening_swab	2016		Oceania		Australia	Queensland		Brisbane			University_of_Queensland	Escherichia_coli			2019-03-22	2019-03-22	ESC_MA1475AA	0	69	ST69_Cplx	D		21	35	27	6	5	5	4	ftp.sra.ebi.ac.uk/vol1/fastq/SRR876/008/SRR8767548/SRR8767548_1.fastq.gz	ftp.sra.ebi.ac.uk/vol1/fastq/SRR876/008/SRR8767548/SRR8767548_2.fastq.gz		2016:Australia:SRR8767548
SRR7828670	PRJNA398288	SRP115500	SAMN10058900	SRS3773531	ESC_KA0475AA		Human	_blood_Age:_59_male_Blood	2017		Oceania		Australia						University_of_Queensland	Escherichia_coli			2018-09-14	2018-09-13	ESC_KA0475AA	0	69	ST69_Cplx	D		21	35	27	6	5	5	4	ftp.sra.ebi.ac.uk/vol1/fastq/SRR782/000/SRR7828670/SRR7828670_1.fastq.gz	ftp.sra.ebi.ac.uk/vol1/fastq/SRR782/000/SRR7828670/SRR7828670_2.fastq.gz		2017:Australia:SRR7828670
SRR8533724	PRJNA521038	SRP183760	SAMN10875330	SRS4329433	ESC_MA0423AA	42	Human	_bloodstream_isolates	2010		North_America		Canada						Public_Health_Ontario	Escherichia_coli			2019-03-03	2019-02-28	ESC_MA0423AA	0	69	ST69_Cplx	D		21	35	27	6	5	5	4	ftp.sra.ebi.ac.uk/vol1/fastq/SRR853/004/SRR8533724/SRR8533724_1.fastq.gz	ftp.sra.ebi.ac.uk/vol1/fastq/SRR853/004/SRR8533724/SRR8533724_2.fastq.gz		2010:Canada:SRR8533724
SRR8533801	PRJNA521038	SRP183760	SAMN10875337	SRS4329356	ESC_MA0500AA	49	Human	_bloodstream_isolates	2010		North_America		Canada						Public_Health_Ontario	Escherichia_coli			2019-03-03	2019-02-28	ESC_MA0500AA	0	69	ST69_Cplx	D		21	35	27	6	5	5	4	ftp.sra.ebi.ac.uk/vol1/fastq/SRR853/001/SRR8533801/SRR8533801_1.fastq.gz	ftp.sra.ebi.ac.uk/vol1/fastq/SRR853/001/SRR8533801/SRR8533801_2.fastq.gz		2010:Canada:SRR8533801
SRR8533872	PRJNA521038	SRP183760	SAMN10875313	SRS4329697	ESC_MA0158AA	25	Human	_bloodstream_isolates	2010		North_America		Canada						Public_Health_Ontario	Escherichia_coli			2019-03-03	2019-02-28	ESC_MA0158AA	0	69	ST69_Cplx	D		21	35	27	6	5	5	4	ftp.sra.ebi.ac.uk/vol1/fastq/SRR853/002/SRR8533872/SRR8533872_1.fastq.gz	ftp.sra.ebi.ac.uk/vol1/fastq/SRR853/002/SRR8533872/SRR8533872_2.fastq.gz		2010:Canada:SRR8533872
SRR8533513	PRJNA521038	SRP183760	SAMN10875357	SRS4329643	ESC_MA0212AA	69	Human	_bloodstream_isolates	2012		North_America		Canada						Public_Health_Ontario	Escherichia_coli			2019-03-03	2019-02-28	ESC_MA0212AA	0	69	ST69_Cplx	D		21	35	27	6	5	5	4	ftp.sra.ebi.ac.uk/vol1/fastq/SRR853/003/SRR8533513/SRR8533513_1.fastq.gz	ftp.sra.ebi.ac.uk/vol1/fastq/SRR853/003/SRR8533513/SRR8533513_2.fastq.gz		2012:Canada:SRR8533513
SRR8533849	PRJNA521038	SRP183760	SAMN10875461	SRS4329720	ESC_MA0135AA	173	Human	_bloodstream_isolates	2012		North_America		Canada						Public_Health_Ontario	Escherichia_coli			2019-03-03	2019-02-28	ESC_MA0135AA	0	69	ST69_Cplx	D		21	35	27	6	5	5	4	ftp.sra.ebi.ac.uk/vol1/fastq/SRR853/009/SRR8533849/SRR8533849_1.fastq.gz	ftp.sra.ebi.ac.uk/vol1/fastq/SRR853/009/SRR8533849/SRR8533849_2.fastq.gz		2012:Canada:SRR8533849
SRR8533670	PRJNA521038	SRP183760	SAMN10875572	SRS4329486	ESC_MA0369AA	285	Human	_bloodstream_isolates	2013		North_America		Canada						Public_Health_Ontario	Escherichia_coli			2019-03-03	2019-02-28	ESC_MA0369AA	0	69	ST69_Cplx	D		21	35	27	6	5	5	4	ftp.sra.ebi.ac.uk/vol1/fastq/SRR853/000/SRR8533670/SRR8533670_1.fastq.gz	ftp.sra.ebi.ac.uk/vol1/fastq/SRR853/000/SRR8533670/SRR8533670_2.fastq.gz		2013:Canada:SRR8533670
SRR8533672	PRJNA521038	SRP183760	SAMN10875570	SRS4329484	ESC_MA0371AA	283	Human	_bloodstream_isolates	2013		North_America		Canada						Public_Health_Ontario	Escherichia_coli			2019-03-03	2019-02-28	ESC_MA0371AA	0	69	ST69_Cplx	D		21	35	27	6	5	5	4	ftp.sra.ebi.ac.uk/vol1/fastq/SRR853/002/SRR8533672/SRR8533672_1.fastq.gz	ftp.sra.ebi.ac.uk/vol1/fastq/SRR853/002/SRR8533672/SRR8533672_2.fastq.gz		2013:Canada:SRR8533672
SRR8533817	PRJNA521038	SRP183760	SAMN10875511	SRS4329340	ESC_MA0516AA	223	Human	_bloodstream_isolates	2013		North_America		Canada						Public_Health_Ontario	Escherichia_coli			2019-03-03	2019-02-28	ESC_MA0516AA	0	69	ST69_Cplx	D		21	35	27	6	5	5	4	ftp.sra.ebi.ac.uk/vol1/fastq/SRR853/007/SRR8533817/SRR8533817_1.fastq.gz	ftp.sra.ebi.ac.uk/vol1/fastq/SRR853/007/SRR8533817/SRR8533817_2.fastq.gz		2013:Canada:SRR8533817
SRR8533819	PRJNA521038	SRP183760	SAMN10875513	SRS4329338	ESC_MA0518AA	225	Human	_bloodstream_isolates	2013		North_America		Canada						Public_Health_Ontario	Escherichia_coli			2019-03-03	2019-02-28	ESC_MA0518AA	0	69	ST69_Cplx	D		21	35	27	6	5	5	4	ftp.sra.ebi.ac.uk/vol1/fastq/SRR853/009/SRR8533819/SRR8533819_1.fastq.gz	ftp.sra.ebi.ac.uk/vol1/fastq/SRR853/009/SRR8533819/SRR8533819_2.fastq.gz		2013:Canada:SRR8533819
SRR8533827	PRJNA521038	SRP183760	SAMN10875548	SRS4329330	ESC_MA0526AA	260	Human	_bloodstream_isolates	2013		North_America		Canada						Public_Health_Ontario	Escherichia_coli			2019-03-03	2019-02-28	ESC_MA0526AA	0	69	ST69_Cplx	D		21	35	27	6	5	5	4	ftp.sra.ebi.ac.uk/vol1/fastq/SRR853/007/SRR8533827/SRR8533827_1.fastq.gz	ftp.sra.ebi.ac.uk/vol1/fastq/SRR853/007/SRR8533827/SRR8533827_2.fastq.gz		2013:Canada:SRR8533827
SRR8533854	PRJNA521038	SRP183760	SAMN10875468	SRS4329715	ESC_MA0140AA	180	Human	_bloodstream_isolates	2013		North_America		Canada						Public_Health_Ontario	Escherichia_coli			2019-03-03	2019-02-28	ESC_MA0140AA	0	69	ST69_Cplx	D		21	35	27	6	5	5	4	ftp.sra.ebi.ac.uk/vol1/fastq/SRR853/004/SRR8533854/SRR8533854_1.fastq.gz	ftp.sra.ebi.ac.uk/vol1/fastq/SRR853/004/SRR8533854/SRR8533854_2.fastq.gz		2013:Canada:SRR8533854
SRR8533898	PRJNA521038	SRP183760	SAMN10875479	SRS4329671	ESC_MA0184AA	191	Human	_bloodstream_isolates	2013		North_America		Canada						Public_Health_Ontario	Escherichia_coli			2019-03-03	2019-02-28	ESC_MA0184AA	0	69	ST69_Cplx	D		21	35	27	6	5	5	4	ftp.sra.ebi.ac.uk/vol1/fastq/SRR853/008/SRR8533898/SRR8533898_1.fastq.gz	ftp.sra.ebi.ac.uk/vol1/fastq/SRR853/008/SRR8533898/SRR8533898_2.fastq.gz		2013:Canada:SRR8533898
SRR8533750	PRJNA521038	SRP183760	SAMN10875633	SRS4329407	ESC_MA0449AA	346	Human	_bloodstream_isolates	2014		North_America		Canada						Public_Health_Ontario	Escherichia_coli			2019-03-03	2019-02-28	ESC_MA0449AA	0	69	ST69_Cplx	D		21	35	27	6	5	5	4	ftp.sra.ebi.ac.uk/vol1/fastq/SRR853/000/SRR8533750/SRR8533750_1.fastq.gz	ftp.sra.ebi.ac.uk/vol1/fastq/SRR853/000/SRR8533750/SRR8533750_2.fastq.gz		2014:Canada:SRR8533750
SRR8533802	PRJNA521038	SRP183760	SAMN10875677	SRS4329355	ESC_MA0501AA	390	Human	_bloodstream_isolates	2014		North_America		Canada						Public_Health_Ontario	Escherichia_coli			2019-03-03	2019-02-28	ESC_MA0501AA	0	69	ST69_Cplx	D		21	35	27	6	5	5	4	ftp.sra.ebi.ac.uk/vol1/fastq/SRR853/002/SRR8533802/SRR8533802_1.fastq.gz	ftp.sra.ebi.ac.uk/vol1/fastq/SRR853/002/SRR8533802/SRR8533802_2.fastq.gz		2014:Canada:SRR8533802
SRR8533811	PRJNA521038	SRP183760	SAMN10875670	SRS4329346	ESC_MA0510AA	383	Human	_bloodstream_isolates	2014		North_America		Canada						Public_Health_Ontario	Escherichia_coli			2019-03-03	2019-02-28	ESC_MA0510AA	0	69	ST69_Cplx	D		21	35	27	6	5	5	4	ftp.sra.ebi.ac.uk/vol1/fastq/SRR853/001/SRR8533811/SRR8533811_1.fastq.gz	ftp.sra.ebi.ac.uk/vol1/fastq/SRR853/001/SRR8533811/SRR8533811_2.fastq.gz		2014:Canada:SRR8533811
SRR8533881	PRJNA521038	SRP183760	SAMN10875642	SRS4329688	ESC_MA0167AA	355	Human	_bloodstream_isolates	2014		North_America		Canada						Public_Health_Ontario	Escherichia_coli			2019-03-03	2019-02-28	ESC_MA0167AA	0	69	ST69_Cplx	D		21	35	27	6	5	5	4	ftp.sra.ebi.ac.uk/vol1/fastq/SRR853/001/SRR8533881/SRR8533881_1.fastq.gz	ftp.sra.ebi.ac.uk/vol1/fastq/SRR853/001/SRR8533881/SRR8533881_2.fastq.gz		2014:Canada:SRR8533881
SRR8533906	PRJNA521038	SRP183760	SAMN10875614	SRS4329663	ESC_MA0192AA	327	Human	_bloodstream_isolates	2014		North_America		Canada						Public_Health_Ontario	Escherichia_coli			2019-03-03	2019-02-28	ESC_MA0192AA	0	69	ST69_Cplx	D		21	35	27	6	5	5	4	ftp.sra.ebi.ac.uk/vol1/fastq/SRR853/006/SRR8533906/SRR8533906_1.fastq.gz	ftp.sra.ebi.ac.uk/vol1/fastq/SRR853/006/SRR8533906/SRR8533906_2.fastq.gz		2014:Canada:SRR8533906
SRR8533524	PRJNA521038	SRP183760	SAMN10875687	SRS4329632	ESC_MA0223AA	400	Human	_bloodstream_isolates	2015		North_America		Canada						Public_Health_Ontario	Escherichia_coli			2019-03-03	2019-02-28	ESC_MA0223AA	0	69	ST69_Cplx	D		21	35	27	6	5	5	4	ftp.sra.ebi.ac.uk/vol1/fastq/SRR853/004/SRR8533524/SRR8533524_1.fastq.gz	ftp.sra.ebi.ac.uk/vol1/fastq/SRR853/004/SRR8533524/SRR8533524_2.fastq.gz		2015:Canada:SRR8533524
SRR8533611	PRJNA521038	SRP183760	SAMN10875690	SRS4329545	ESC_MA0310AA	403	Human	_bloodstream_isolates	2015		North_America		Canada						Public_Health_Ontario	Escherichia_coli			2019-03-03	2019-02-28	ESC_MA0310AA	0	69	ST69_Cplx	D		21	35	27	6	5	5	4	ftp.sra.ebi.ac.uk/vol1/fastq/SRR853/001/SRR8533611/SRR8533611_1.fastq.gz	ftp.sra.ebi.ac.uk/vol1/fastq/SRR853/001/SRR8533611/SRR8533611_2.fastq.gz		2015:Canada:SRR8533611
SRR8902797	PRJNA532924	SRP192632	SAMN11420114	SRS4628457	ESC_MA3660AA	C0241	Human		2015		Unresolved		Canada						McMaster_University	Escherichia_coli			2019-04-16	2019-04-15	ESC_MA3660AA	0	69	ST69_Cplx	D		21	35	27	6	5	5	4	ftp.sra.ebi.ac.uk/vol1/fastq/SRR890/007/SRR8902797/SRR8902797_1.fastq.gz	ftp.sra.ebi.ac.uk/vol1/fastq/SRR890/007/SRR8902797/SRR8902797_2.fastq.gz		2015:Canada:SRR8902797
SRR8902857	PRJNA532924	SRP192632	SAMN11420143	SRS4628397	ESC_MA3693AA	C0328	Human		2015		Unresolved		Canada						McMaster_University	Escherichia_coli			2019-04-16	2019-04-15	ESC_MA3693AA	0	69	ST69_Cplx	D		21	35	27	6	5	5	4	ftp.sra.ebi.ac.uk/vol1/fastq/SRR890/007/SRR8902857/SRR8902857_1.fastq.gz	ftp.sra.ebi.ac.uk/vol1/fastq/SRR890/007/SRR8902857/SRR8902857_2.fastq.gz		2015:Canada:SRR8902857
SRR7828718	PRJNA398288	SRP115500	SAMN10059019	SRS3773483	ESC_KA0518AA		Human	_blood_Age:_73_male_Blood	2016		North_America		Canada						University_of_Queensland	Escherichia_coli			2018-09-14	2018-09-13	ESC_KA0518AA	0	69	ST69_Cplx	D		21	35	27	6	5	5	4	ftp.sra.ebi.ac.uk/vol1/fastq/SRR782/008/SRR7828718/SRR7828718_1.fastq.gz	ftp.sra.ebi.ac.uk/vol1/fastq/SRR782/008/SRR7828718/SRR7828718_2.fastq.gz		2016:Canada:SRR7828718
SRR8902657	PRJNA532924	SRP192632	SAMN11420206	SRS4628598	ESC_MA3594AA	C0460	Human		2016		Unresolved		Canada						McMaster_University	Escherichia_coli			2019-04-16	2019-04-15	ESC_MA3594AA	0	69	ST69_Cplx	D		21	35	27	6	5	5	4	ftp.sra.ebi.ac.uk/vol1/fastq/SRR890/007/SRR8902657/SRR8902657_1.fastq.gz	ftp.sra.ebi.ac.uk/vol1/fastq/SRR890/007/SRR8902657/SRR8902657_2.fastq.gz		2016:Canada:SRR8902657
SRR8902767	PRJNA532924	SRP192632	SAMN11420178	SRS4628488	ESC_MA3648AA	C0395	Human		2016		Unresolved		Canada						McMaster_University	Escherichia_coli			2019-04-16	2019-04-15	ESC_MA3648AA	0	69	ST69_Cplx	D		21	35	27	6	5	5	4	ftp.sra.ebi.ac.uk/vol1/fastq/SRR890/007/SRR8902767/SRR8902767_1.fastq.gz	ftp.sra.ebi.ac.uk/vol1/fastq/SRR890/007/SRR8902767/SRR8902767_2.fastq.gz		2016:Canada:SRR8902767
SRR8902841	PRJNA532924	SRP192632	SAMN11420221	SRS4628413	ESC_MA3681AA	C0597	Human		2016		Unresolved		Canada						McMaster_University	Escherichia_coli			2019-04-16	2019-04-15	ESC_MA3681AA	0	69	ST69_Cplx	D		21	35	27	6	5	5	4	ftp.sra.ebi.ac.uk/vol1/fastq/SRR890/001/SRR8902841/SRR8902841_1.fastq.gz	ftp.sra.ebi.ac.uk/vol1/fastq/SRR890/001/SRR8902841/SRR8902841_2.fastq.gz		2016:Canada:SRR8902841
SRR8902845	PRJNA532924	SRP192632	SAMN11420217	SRS4628409	ESC_MA3685AA	C0484	Human		2016		Unresolved		Canada						McMaster_University	Escherichia_coli			2019-04-16	2019-04-15	ESC_MA3685AA	0	69	ST69_Cplx	D		21	35	27	6	5	5	4	ftp.sra.ebi.ac.uk/vol1/fastq/SRR890/005/SRR8902845/SRR8902845_1.fastq.gz	ftp.sra.ebi.ac.uk/vol1/fastq/SRR890/005/SRR8902845/SRR8902845_2.fastq.gz		2016:Canada:SRR8902845
SRR8902847	PRJNA532924	SRP192632	SAMN11420215	SRS4628407	ESC_MA3687AA	C0478	Human		2016		Unresolved		Canada						McMaster_University	Escherichia_coli			2019-04-16	2019-04-15	ESC_MA3687AA	0	69	ST69_Cplx	D		21	35	27	6	5	5	4	ftp.sra.ebi.ac.uk/vol1/fastq/SRR890/007/SRR8902847/SRR8902847_1.fastq.gz	ftp.sra.ebi.ac.uk/vol1/fastq/SRR890/007/SRR8902847/SRR8902847_2.fastq.gz		2016:Canada:SRR8902847
SRR3999085	PRJNA316786	SRP080908	SAMN05511162	SRS1600638	ESC_FA9956AA	Ecol_AZ151	Human		2012		South_America		Colombia	Bogota		Unresolved	4.71	-74.07	Modernising_Medical_Microbiology,_NDM,_Oxford_University	Escherichia_coli			2017-03-05	2017-02-28	ESC_FA9956AA	0	69	ST69_Cplx	D		21	35	27	6	5	5	4	ftp.sra.ebi.ac.uk/vol1/fastq/SRR399/005/SRR3999085/SRR3999085_1.fastq.gz	ftp.sra.ebi.ac.uk/vol1/fastq/SRR399/005/SRR3999085/SRR3999085_2.fastq.gz		2012:Colombia:SRR3999085
SRR3999077	PRJNA316786	SRP080908	SAMN05511170	SRS1600629	ESC_FA9964AA	Ecol_878	Human		2013		South_America		Colombia	Unresolved	Unresolved	Unresolved	3.45	-76.54	Modernising_Medical_Microbiology,_NDM,_Oxford_University	Escherichia_coli			2017-03-05	2017-02-28	ESC_FA9964AA	0	69	ST69_Cplx	D		21	35	27	6	5	5	4	ftp.sra.ebi.ac.uk/vol1/fastq/SRR399/007/SRR3999077/SRR3999077_1.fastq.gz	ftp.sra.ebi.ac.uk/vol1/fastq/SRR399/007/SRR3999077/SRR3999077_2.fastq.gz		2013:Colombia:SRR3999077
SRR784989	PRJNA186062	SRP019556	SAMN01885692	SRS402169	ESC_BA9357AA	HVH_29_(4-3418073)	Human	_Blood	2003		Europe		Denmark						Broad_Institute	Escherichia_coli			2015-08-27	2013-04-01	ESC_BA9357AA	0	69	ST69_Cplx	D		21	35	27	6	5	5	4	ftp.sra.ebi.ac.uk/vol1/fastq/SRR784/SRR784989/SRR784989_1.fastq.gz	ftp.sra.ebi.ac.uk/vol1/fastq/SRR784/SRR784989/SRR784989_2.fastq.gz		2003:Denmark:SRR784989
SRR785351	PRJNA186092	SRP019586	SAMN01885719	SRS402205	ESC_BA9414AA	HVH_63_(4-2542528)	Human	_Blood	2003		Europe		Denmark						Broad_Institute	Escherichia_coli			2015-08-27	2013-04-01	ESC_BA9414AA	0	69	ST69_Cplx	D		21	35	27	6	5	5	4	ftp.sra.ebi.ac.uk/vol1/fastq/SRR785/SRR785351/SRR785351_1.fastq.gz	ftp.sra.ebi.ac.uk/vol1/fastq/SRR785/SRR785351/SRR785351_2.fastq.gz		2003:Denmark:SRR785351
SRR800436	PRJNA186107	SRP019602	SAMN01885734	SRS402226	ESC_BA9358AA	HVH_85_(4-0792144)	Human	_Blood	2003		Europe		Denmark						Broad_Institute	Escherichia_coli			2015-08-27	2013-04-01	ESC_BA9358AA	0	69	ST69_Cplx	D		21	35	27	6	5	5	4	ftp.sra.ebi.ac.uk/vol1/fastq/SRR800/SRR800436/SRR800436_1.fastq.gz	ftp.sra.ebi.ac.uk/vol1/fastq/SRR800/SRR800436/SRR800436_2.fastq.gz		2003:Denmark:SRR800436
SRR800481	PRJNA186095	SRP019590	SAMN01885722	SRS402210	ESC_BA9433AA	HVH_69_(4-2837072)	Human	_Blood	2003		Europe		Denmark						Broad_Institute	Escherichia_coli			2015-08-27	2013-04-01	ESC_BA9433AA	0	69	ST69_Cplx	D		21	35	27	6	5	5	4	ftp.sra.ebi.ac.uk/vol1/fastq/SRR800/SRR800481/SRR800481_1.fastq.gz	ftp.sra.ebi.ac.uk/vol1/fastq/SRR800/SRR800481/SRR800481_2.fastq.gz		2003:Denmark:SRR800481
SRR800518	PRJNA186080	SRP019572	SAMN01885707	SRS402188	ESC_BA9417AA	HVH_45_(4-3129918)	Human	_Blood	2003		Europe		Denmark						Broad_Institute	Escherichia_coli			2015-08-27	2013-04-01	ESC_BA9417AA	0	69	ST69_Cplx	D		21	35	27	6	5	5	4	ftp.sra.ebi.ac.uk/vol1/fastq/SRR800/SRR800518/SRR800518_1.fastq.gz	ftp.sra.ebi.ac.uk/vol1/fastq/SRR800/SRR800518/SRR800518_2.fastq.gz		2003:Denmark:SRR800518
SRR958321	PRJNA186202	SRP019133	SAMN01885815	SRS399681	ESC_BA9297AA	HVH_173_(3-9175482)	Human	_Blood	2003		Europe		Denmark						Broad_Institute	Escherichia_coli			2015-08-27	2013-08-28	ESC_BA9297AA	0	69	ST69_Cplx	D		21	35	27	6	5	5	4	ftp.sra.ebi.ac.uk/vol1/fastq/SRR958/SRR958321/SRR958321_1.fastq.gz	ftp.sra.ebi.ac.uk/vol1/fastq/SRR958/SRR958321/SRR958321_2.fastq.gz		2003:Denmark:SRR958321
SRR958357	PRJNA186209	SRP019141	SAMN01885822	SRS399689	ESC_BA9284AA	HVH_183_(4-3205932)	Human	_Blood	2003		Europe		Denmark						Broad_Institute	Escherichia_coli			2015-08-27	2013-08-28	ESC_BA9284AA	0	69	ST69_Cplx	D		21	35	27	6	5	5	4	ftp.sra.ebi.ac.uk/vol1/fastq/SRR958/SRR958357/SRR958357_1.fastq.gz	ftp.sra.ebi.ac.uk/vol1/fastq/SRR958/SRR958357/SRR958357_2.fastq.gz		2003:Denmark:SRR958357
SRR958368	PRJNA186215	SRP019147	SAMN01885828	SRS399695	ESC_BA9288AA	HVH_189_(4-3220125)	Human	_Blood	2003		Europe		Denmark						Broad_Institute	Escherichia_coli			2015-08-27	2013-08-28	ESC_BA9288AA	0	69	ST69_Cplx	D		21	35	27	6	5	5	4	ftp.sra.ebi.ac.uk/vol1/fastq/SRR958/SRR958368/SRR958368_1.fastq.gz	ftp.sra.ebi.ac.uk/vol1/fastq/SRR958/SRR958368/SRR958368_2.fastq.gz		2003:Denmark:SRR958368
SRR958398	PRJNA186233	SRP019165	SAMN01885845	SRS399712	ESC_BA9268AA	HVH_206_(4-3128229)	Human	_Blood	2003		Europe		Denmark						Broad_Institute	Escherichia_coli			2015-08-27	2013-08-28	ESC_BA9268AA	0	69	ST69_Cplx	D		21	35	27	6	5	5	4	ftp.sra.ebi.ac.uk/vol1/fastq/SRR958/SRR958398/SRR958398_1.fastq.gz	ftp.sra.ebi.ac.uk/vol1/fastq/SRR958/SRR958398/SRR958398_2.fastq.gz		2003:Denmark:SRR958398
SRR958403	PRJNA186235	SRP019167	SAMN01885847	SRS399714	ESC_BA9266AA	HVH_208_(4-3112292)	Human	_Blood	2003		Europe		Denmark						Broad_Institute	Escherichia_coli			2015-08-27	2013-08-28	ESC_BA9266AA	0	69	ST69_Cplx	D		21	35	27	6	5	5	4	ftp.sra.ebi.ac.uk/vol1/fastq/SRR958/SRR958403/SRR958403_1.fastq.gz	ftp.sra.ebi.ac.uk/vol1/fastq/SRR958/SRR958403/SRR958403_2.fastq.gz		2003:Denmark:SRR958403
SRR958441	PRJNA186242	SRP019537	SAMN01885854	SRS402149	ESC_BA9259AA	HVH_215_(4-3008371)	Human	_Blood	2003		Europe		Denmark						Broad_Institute	Escherichia_coli			2015-08-27	2013-08-28	ESC_BA9259AA	0	69	ST69_Cplx	D		21	35	27	6	5	5	4	ftp.sra.ebi.ac.uk/vol1/fastq/SRR958/SRR958441/SRR958441_1.fastq.gz	ftp.sra.ebi.ac.uk/vol1/fastq/SRR958/SRR958441/SRR958441_2.fastq.gz		2003:Denmark:SRR958441
SRR958455	PRJNA186250	SRP019544	SAMN01885861	SRS402157	ESC_BA9255AA	HVH_223_(4-2976528)	Human	_Blood	2003		Europe		Denmark						Broad_Institute	Escherichia_coli			2015-08-27	2013-08-28	ESC_BA9255AA	0	69	ST69_Cplx	D		21	35	27	6	5	5	4	ftp.sra.ebi.ac.uk/vol1/fastq/SRR958/SRR958455/SRR958455_1.fastq.gz	ftp.sra.ebi.ac.uk/vol1/fastq/SRR958/SRR958455/SRR958455_2.fastq.gz		2003:Denmark:SRR958455
SRR770088	PRJNA186141	SRP019088	SAMN01885768	SRS399634	ESC_BA9342AA	HVH_119_(4-6879578)	Human	_Blood	2004		Europe		Denmark						Broad_Institute	Escherichia_coli			2015-08-27	2013-08-28	ESC_BA9342AA	0	69	ST69_Cplx	D		21	35	27	6	5	5	4	ftp.sra.ebi.ac.uk/vol1/fastq/SRR770/SRR770088/SRR770088_1.fastq.gz	ftp.sra.ebi.ac.uk/vol1/fastq/SRR770/SRR770088/SRR770088_2.fastq.gz		2004:Denmark:SRR770088
SRR770098	PRJNA186155	SRP019099	SAMN01885778	SRS399645	ESC_BA9332AA	HVH_133_(4-4466519)	Human	_Blood	2004		Europe		Denmark						Broad_Institute	Escherichia_coli			2015-08-27	2013-08-28	ESC_BA9332AA	0	69	ST69_Cplx	D		21	35	27	6	5	5	4	ftp.sra.ebi.ac.uk/vol1/fastq/SRR770/SRR770098/SRR770098_1.fastq.gz	ftp.sra.ebi.ac.uk/vol1/fastq/SRR770/SRR770098/SRR770098_2.fastq.gz		2004:Denmark:SRR770098
SRR770100	PRJNA186159	SRP019101	SAMN01885780	SRS399647	ESC_BA9330AA	HVH_135_(4-4449320)	Human	_Blood	2004		Europe		Denmark						Broad_Institute	Escherichia_coli			2015-08-27	2013-08-28	ESC_BA9330AA	0	69	ST69_Cplx	D		21	35	27	6	5	5	4	ftp.sra.ebi.ac.uk/vol1/fastq/SRR770/SRR770100/SRR770100_1.fastq.gz	ftp.sra.ebi.ac.uk/vol1/fastq/SRR770/SRR770100/SRR770100_2.fastq.gz		2004:Denmark:SRR770100
SRR770120	PRJNA186187	SRP019119	SAMN01885800	SRS399667	ESC_BA9312AA	HVH_155_(4-4509048)	Human	_Blood	2004		Europe		Denmark						Broad_Institute	Escherichia_coli			2015-08-27	2013-08-28	ESC_BA9312AA	0	69	ST69_Cplx	D		21	35	27	6	5	5	4	ftp.sra.ebi.ac.uk/vol1/fastq/SRR770/SRR770120/SRR770120_1.fastq.gz	ftp.sra.ebi.ac.uk/vol1/fastq/SRR770/SRR770120/SRR770120_2.fastq.gz		2004:Denmark:SRR770120
SRR770132	PRJNA186197	SRP019129	SAMN01885810	SRS399677	ESC_BA9302AA	HVH_167_(4-6073565)	Human	_Blood	2004		Europe		Denmark						Broad_Institute	Escherichia_coli			2015-08-27	2013-08-28	ESC_BA9302AA	0	69	ST69_Cplx	D		21	35	27	6	5	5	4	ftp.sra.ebi.ac.uk/vol1/fastq/SRR770/SRR770132/SRR770132_1.fastq.gz	ftp.sra.ebi.ac.uk/vol1/fastq/SRR770/SRR770132/SRR770132_2.fastq.gz		2004:Denmark:SRR770132
SRR783998	PRJNA186131	SRP019521	SAMN01885758	SRS402112	ESC_BA9361AA	HVH_110_(4-6978754)	Human	_Blood	2004		Europe		Denmark						Broad_Institute	Escherichia_coli			2015-08-27	2013-04-01	ESC_BA9361AA	0	69	ST69_Cplx	D		21	35	27	6	5	5	4	ftp.sra.ebi.ac.uk/vol1/fastq/SRR783/SRR783998/SRR783998_1.fastq.gz	ftp.sra.ebi.ac.uk/vol1/fastq/SRR783/SRR783998/SRR783998_2.fastq.gz		2004:Denmark:SRR783998
SRR784051	PRJNA186144	SRP019090	SAMN01885771	SRS399637	ESC_BA9339AA	HVH_122_(4-6851606)	Human	_Blood	2004		Europe		Denmark						Broad_Institute	Escherichia_coli			2015-08-27	2013-08-28	ESC_BA9339AA	0	69	ST69_Cplx	D		21	35	27	6	5	5	4	ftp.sra.ebi.ac.uk/vol1/fastq/SRR784/SRR784051/SRR784051_1.fastq.gz	ftp.sra.ebi.ac.uk/vol1/fastq/SRR784/SRR784051/SRR784051_2.fastq.gz		2004:Denmark:SRR784051
SRR784128	PRJNA186157	SRP019100	SAMN01885779	SRS399646	ESC_BA9331AA	HVH_134_(4-6073441)	Human	_Blood	2004		Europe		Denmark						Broad_Institute	Escherichia_coli			2015-08-27	2013-08-28	ESC_BA9331AA	0	69	ST69_Cplx	D		21	35	27	6	5	5	4	ftp.sra.ebi.ac.uk/vol1/fastq/SRR784/SRR784128/SRR784128_1.fastq.gz	ftp.sra.ebi.ac.uk/vol1/fastq/SRR784/SRR784128/SRR784128_2.fastq.gz		2004:Denmark:SRR784128
SRR784194	PRJNA186177	SRP019109	SAMN01885790	SRS399655	ESC_BA9322AA	HVH_145_(4-5672112)	Human	_Blood	2004		Europe		Denmark						Broad_Institute	Escherichia_coli			2015-08-27	2013-08-28	ESC_BA9322AA	0	69	ST69_Cplx	D		21	35	27	6	5	5	4	ftp.sra.ebi.ac.uk/vol1/fastq/SRR784/SRR784194/SRR784194_1.fastq.gz	ftp.sra.ebi.ac.uk/vol1/fastq/SRR784/SRR784194/SRR784194_2.fastq.gz		2004:Denmark:SRR784194
SRR800434	PRJNA186046	SRP019517	SAMN01885676	SRS402108	ESC_BA9404AA	HVH_10_(4-6832164)	Human	_Blood	2004		Europe		Denmark						Broad_Institute	Escherichia_coli			2015-08-27	2013-04-01	ESC_BA9404AA	0	69	ST69_Cplx	D		21	35	27	6	5	5	4	ftp.sra.ebi.ac.uk/vol1/fastq/SRR800/SRR800434/SRR800434_1.fastq.gz	ftp.sra.ebi.ac.uk/vol1/fastq/SRR800/SRR800434/SRR800434_2.fastq.gz		2004:Denmark:SRR800434
SRR800465	PRJNA186110	SRP019612	SAMN01885737	SRS402237	ESC_BA9394AA	HVH_88_(4-5854636)	Human	_Blood	2004		Europe		Denmark						Broad_Institute	Escherichia_coli			2015-08-27	2013-04-01	ESC_BA9394AA	0	69	ST69_Cplx	D		21	35	27	6	5	5	4	ftp.sra.ebi.ac.uk/vol1/fastq/SRR800/SRR800465/SRR800465_1.fastq.gz	ftp.sra.ebi.ac.uk/vol1/fastq/SRR800/SRR800465/SRR800465_2.fastq.gz		2004:Denmark:SRR800465
SRR800564	PRJNA186127	SRP019518	SAMN01885754	SRS402109	ESC_BA9386AA	HVH_106_(4-6881831)	Human	_Blood	2004		Europe		Denmark						Broad_Institute	Escherichia_coli			2015-08-27	2013-04-01	ESC_BA9386AA	0	69	ST69_Cplx	D		21	35	27	6	5	5	4	ftp.sra.ebi.ac.uk/vol1/fastq/SRR800/SRR800564/SRR800564_1.fastq.gz	ftp.sra.ebi.ac.uk/vol1/fastq/SRR800/SRR800564/SRR800564_2.fastq.gz		2004:Denmark:SRR800564
SRR958245	PRJNA186151	SRP019097	SAMN01885776	SRS399643	ESC_BA9334AA	HVH_130_(4-7036876)	Human	_Blood	2004		Europe		Denmark						Broad_Institute	Escherichia_coli			2015-08-27	2013-08-28	ESC_BA9334AA	0	69	ST69_Cplx	D		21	35	27	6	5	5	4	ftp.sra.ebi.ac.uk/vol1/fastq/SRR958/SRR958245/SRR958245_1.fastq.gz	ftp.sra.ebi.ac.uk/vol1/fastq/SRR958/SRR958245/SRR958245_2.fastq.gz		2004:Denmark:SRR958245
SRR958259	PRJNA186171	SRP019104	SAMN01885785	SRS399650	ESC_BA9327AA	HVH_140_(4-5894387)	Human	_Blood	2004		Europe		Denmark						Broad_Institute	Escherichia_coli			2015-08-27	2013-08-28	ESC_BA9327AA	0	69	ST69_Cplx	D		21	35	27	6	5	5	4	ftp.sra.ebi.ac.uk/vol1/fastq/SRR958/SRR958259/SRR958259_1.fastq.gz	ftp.sra.ebi.ac.uk/vol1/fastq/SRR958/SRR958259/SRR958259_2.fastq.gz		2004:Denmark:SRR958259
SRR958285	PRJNA186183	SRP019115	SAMN01885796	SRS399662	ESC_BA9316AA	HVH_151_(4-5755573)	Human	_Blood	2004		Europe		Denmark						Broad_Institute	Escherichia_coli			2015-08-27	2013-08-28	ESC_BA9316AA	0	69	ST69_Cplx	D		21	35	27	6	5	5	4	ftp.sra.ebi.ac.uk/vol1/fastq/SRR958/SRR958285/SRR958285_1.fastq.gz	ftp.sra.ebi.ac.uk/vol1/fastq/SRR958/SRR958285/SRR958285_2.fastq.gz		2004:Denmark:SRR958285
SRR958329	PRJNA186195	SRP019127	SAMN01885808	SRS399675	ESC_BA9306AA	HVH_163_(4-4697553)	Human	_Blood	2004		Europe		Denmark						Broad_Institute	Escherichia_coli			2015-08-27	2013-08-28	ESC_BA9306AA	0	69	ST69_Cplx	D		21	35	27	6	5	5	4	ftp.sra.ebi.ac.uk/vol1/fastq/SRR958/SRR958329/SRR958329_1.fastq.gz	ftp.sra.ebi.ac.uk/vol1/fastq/SRR958/SRR958329/SRR958329_2.fastq.gz		2004:Denmark:SRR958329
SRR958199	PRJNA186134	SRP019080	SAMN01885761	SRS399624	ESC_BA9349AA	HVH_113_(4-7535473)	Human	_Blood	2005		Europe		Denmark						Broad_Institute	Escherichia_coli			2015-08-27	2013-08-28	ESC_BA9349AA	0	69	ST69_Cplx	D		21	35	27	6	5	5	4	ftp.sra.ebi.ac.uk/vol1/fastq/SRR958/SRR958199/SRR958199_1.fastq.gz	ftp.sra.ebi.ac.uk/vol1/fastq/SRR958/SRR958199/SRR958199_2.fastq.gz		2005:Denmark:SRR958199
SRR785756	PRJNA186267	SRP019630	SAMN01885877	SRS402260	ESC_BA9234AA	KOEGE_62_(175a)	Human	_Urine	2006		Europe		Denmark						Broad_Institute	Escherichia_coli			2015-08-27	2013-08-28	ESC_BA9234AA	0	69	ST69_Cplx	D		21	35	27	6	5	5	4	ftp.sra.ebi.ac.uk/vol1/fastq/SRR785/SRR785756/SRR785756_1.fastq.gz	ftp.sra.ebi.ac.uk/vol1/fastq/SRR785/SRR785756/SRR785756_2.fastq.gz		2006:Denmark:SRR785756
SRR785780	PRJNA186268	SRP019631	SAMN01885878	SRS402261	ESC_BA9233AA	KOEGE_68_(182a)	Human	_Urine	2006		Europe		Denmark						Broad_Institute	Escherichia_coli			2015-08-27	2013-08-28	ESC_BA9233AA	0	69	ST69_Cplx	D		21	35	27	6	5	5	4	ftp.sra.ebi.ac.uk/vol1/fastq/SRR785/SRR785780/SRR785780_1.fastq.gz	ftp.sra.ebi.ac.uk/vol1/fastq/SRR785/SRR785780/SRR785780_2.fastq.gz		2006:Denmark:SRR785780
SRR958541	PRJNA186271	SRP019635	SAMN01885881	SRS402266	ESC_BA9229AA	KOEGE_73_(195a)	Human	_Urine	2006		Europe		Denmark						Broad_Institute	Escherichia_coli			2015-08-27	2013-08-28	ESC_BA9229AA	0	69	ST69_Cplx	D		21	35	27	6	5	5	4	ftp.sra.ebi.ac.uk/vol1/fastq/SRR958/SRR958541/SRR958541_1.fastq.gz	ftp.sra.ebi.ac.uk/vol1/fastq/SRR958/SRR958541/SRR958541_2.fastq.gz		2006:Denmark:SRR958541
SRR641853	PRJNA164921	SRP020763	SAMN00854641	SRS410381	ESC_CA1419AA	KTE83	Human	_female	2009		Europe		Denmark						Broad_Institute	Escherichia_coli			2015-08-27	2012-12-28	ESC_CA1419AA	0	69	ST69_Cplx	D		21	35	27	6	5	5	4	ftp.sra.ebi.ac.uk/vol1/fastq/SRR641/SRR641853/SRR641853_1.fastq.gz	ftp.sra.ebi.ac.uk/vol1/fastq/SRR641/SRR641853/SRR641853_2.fastq.gz		2009:Denmark:SRR641853
SRR647283	PRJNA163375	SRP020747	SAMN00974036	SRS410365	ESC_CA1355AA	KTE181	Human	_female	2009				Denmark						Broad_Institute	Escherichia_coli			2015-08-27	2012-12-17	ESC_CA1355AA	0	69	ST69_Cplx	D		21	35	27	6	5	5	4	ftp.sra.ebi.ac.uk/vol1/fastq/SRR647/SRR647283/SRR647283_1.fastq.gz	ftp.sra.ebi.ac.uk/vol1/fastq/SRR647/SRR647283/SRR647283_2.fastq.gz		2009:Denmark:SRR647283
SRR633806	PRJNA163393	SRP020731	SAMN00974045	SRS410349	ESC_CA1316AA	KTE190	Human	_female	2010				Denmark						Broad_Institute	Escherichia_coli			2015-08-27	2012-12-17	ESC_CA1316AA	0	69	ST69_Cplx	D		21	35	27	6	5	5	4	ftp.sra.ebi.ac.uk/vol1/fastq/SRR633/SRR633806/SRR633806_1.fastq.gz	ftp.sra.ebi.ac.uk/vol1/fastq/SRR633/SRR633806/SRR633806_2.fastq.gz		2010:Denmark:SRR633806
SRR639985	PRJNA164917	SRP020845	SAMN00854639	SRS410472	ESC_CA1444AA	KTE80	Human	_female	2010		Europe		Denmark						Broad_Institute	Escherichia_coli			2015-08-27	2012-12-28	ESC_CA1444AA	0	69	ST69_Cplx	D		21	35	27	6	5	5	4	ftp.sra.ebi.ac.uk/vol1/fastq/SRR639/SRR639985/SRR639985_1.fastq.gz	ftp.sra.ebi.ac.uk/vol1/fastq/SRR639/SRR639985/SRR639985_2.fastq.gz		2010:Denmark:SRR639985
SRR640074	PRJNA164865	SRP020831	SAMN00854613	SRS410457	ESC_CA1374AA	KTE54	Human	_female	2010		Europe		Denmark						Broad_Institute	Escherichia_coli			2015-08-27	2012-12-28	ESC_CA1374AA	0	69	ST69_Cplx	D		21	35	27	6	5	5	4	ftp.sra.ebi.ac.uk/vol1/fastq/SRR640/SRR640074/SRR640074_1.fastq.gz	ftp.sra.ebi.ac.uk/vol1/fastq/SRR640/SRR640074/SRR640074_2.fastq.gz		2010:Denmark:SRR640074
SRR640075	PRJNA164893	SRP020760	SAMN00854627	SRS410378	ESC_CA1428AA	KTE68	Human	_female	2010		Europe		Denmark						Broad_Institute	Escherichia_coli			2015-08-27	2012-12-28	ESC_CA1428AA	0	69	ST69_Cplx	D		21	35	27	6	5	5	4	ftp.sra.ebi.ac.uk/vol1/fastq/SRR640/SRR640075/SRR640075_1.fastq.gz	ftp.sra.ebi.ac.uk/vol1/fastq/SRR640/SRR640075/SRR640075_2.fastq.gz		2010:Denmark:SRR640075
SRR640111	PRJNA164971	SRP020820	SAMN00854666	SRS410446	ESC_CA1439AA	KTE127	Human	_female	2010		Europe		Denmark						Broad_Institute	Escherichia_coli			2015-08-27	2012-12-28	ESC_CA1439AA	0	69	ST69_Cplx	D		21	35	27	6	5	5	4	ftp.sra.ebi.ac.uk/vol1/fastq/SRR640/SRR640111/SRR640111_1.fastq.gz	ftp.sra.ebi.ac.uk/vol1/fastq/SRR640/SRR640111/SRR640111_2.fastq.gz		2010:Denmark:SRR640111
SRR640118	PRJNA164977	SRP020799	SAMN00854669	SRS410424	ESC_CA1393AA	KTE134	Human	_female	2010		Europe		Denmark						Broad_Institute	Escherichia_coli			2015-08-27	2012-12-28	ESC_CA1393AA	0	69	ST69_Cplx	D		21	35	27	6	5	5	4	ftp.sra.ebi.ac.uk/vol1/fastq/SRR640/SRR640118/SRR640118_1.fastq.gz	ftp.sra.ebi.ac.uk/vol1/fastq/SRR640/SRR640118/SRR640118_2.fastq.gz		2010:Denmark:SRR640118
SRR641809	PRJNA165005	SRP020710	SAMN00854683	SRS410328	ESC_CA1375AA	KTE158	Human	_female	2010		Europe		Denmark						Broad_Institute	Escherichia_coli			2015-08-27	2012-12-28	ESC_CA1375AA	0	69	ST69_Cplx	D		21	35	27	6	5	5	4	ftp.sra.ebi.ac.uk/vol1/fastq/SRR641/SRR641809/SRR641809_1.fastq.gz	ftp.sra.ebi.ac.uk/vol1/fastq/SRR641/SRR641809/SRR641809_2.fastq.gz		2010:Denmark:SRR641809
SRR641852	PRJNA164959	SRP020772	SAMN00854660	SRS410390	ESC_CA1378AA	KTE116	Human	_female	2010		Europe		Denmark						Broad_Institute	Escherichia_coli			2015-08-27	2012-12-28	ESC_CA1378AA	0	69	ST69_Cplx	D		21	35	27	6	5	5	4	ftp.sra.ebi.ac.uk/vol1/fastq/SRR641/SRR641852/SRR641852_1.fastq.gz	ftp.sra.ebi.ac.uk/vol1/fastq/SRR641/SRR641852/SRR641852_2.fastq.gz		2010:Denmark:SRR641852
SRR641869	PRJNA165017	SRP020768	SAMN00854689	SRS410386	ESC_CA1392AA	KTE170	Human	_female	2010		Europe		Denmark						Broad_Institute	Escherichia_coli			2015-08-27	2012-12-28	ESC_CA1392AA	0	69	ST69_Cplx	D		21	35	27	6	5	5	4	ftp.sra.ebi.ac.uk/vol1/fastq/SRR641/SRR641869/SRR641869_1.fastq.gz	ftp.sra.ebi.ac.uk/vol1/fastq/SRR641/SRR641869/SRR641869_2.fastq.gz		2010:Denmark:SRR641869
SRR642278	PRJNA163413	SRP020682	SAMN00974055	SRS410300	ESC_CA1335AA	KTE200	Human	_female	2010				Denmark						Broad_Institute	Escherichia_coli			2015-08-27	2012-12-17	ESC_CA1335AA	0	69	ST69_Cplx	D		21	35	27	6	5	5	4	ftp.sra.ebi.ac.uk/vol1/fastq/SRR642/SRR642278/SRR642278_1.fastq.gz	ftp.sra.ebi.ac.uk/vol1/fastq/SRR642/SRR642278/SRR642278_2.fastq.gz		2010:Denmark:SRR642278
SRR647219	PRJNA163429	SRP020783	SAMN00974063	SRS410402	ESC_CA1320AA	KTE208	Human	_female	2010				Denmark						Broad_Institute	Escherichia_coli			2015-08-27	2012-12-17	ESC_CA1320AA	0	69	ST69_Cplx	D		21	35	27	6	5	5	4	ftp.sra.ebi.ac.uk/vol1/fastq/SRR647/SRR647219/SRR647219_1.fastq.gz	ftp.sra.ebi.ac.uk/vol1/fastq/SRR647/SRR647219/SRR647219_2.fastq.gz		2010:Denmark:SRR647219
SRR647268	PRJNA163479	SRP020829	SAMN00974088	SRS410455	ESC_CA1366AA	KTE235	Human	_female	2010				Denmark						Broad_Institute	Escherichia_coli			2015-08-27	2012-12-17	ESC_CA1366AA	0	69	ST69_Cplx	D		21	35	27	6	5	5	4	ftp.sra.ebi.ac.uk/vol1/fastq/SRR647/SRR647268/SRR647268_1.fastq.gz	ftp.sra.ebi.ac.uk/vol1/fastq/SRR647/SRR647268/SRR647268_2.fastq.gz		2010:Denmark:SRR647268
SRR647285	PRJNA163421	SRP020741	SAMN00974059	SRS410359	ESC_CA1350AA	KTE204	Human	_female	2010				Denmark						Broad_Institute	Escherichia_coli			2015-08-27	2012-12-17	ESC_CA1350AA	0	69	ST69_Cplx	D		21	35	27	6	5	5	4	ftp.sra.ebi.ac.uk/vol1/fastq/SRR647/SRR647285/SRR647285_1.fastq.gz	ftp.sra.ebi.ac.uk/vol1/fastq/SRR647/SRR647285/SRR647285_2.fastq.gz		2010:Denmark:SRR647285
SRR647301	PRJNA163463	SRP020810	SAMN00974080	SRS410436	ESC_CA1319AA	KTE225	Human	_female	2010				Denmark						Broad_Institute	Escherichia_coli			2015-08-27	2012-12-17	ESC_CA1319AA	0	69	ST69_Cplx	D		21	35	27	6	5	5	4	ftp.sra.ebi.ac.uk/vol1/fastq/SRR647/SRR647301/SRR647301_1.fastq.gz	ftp.sra.ebi.ac.uk/vol1/fastq/SRR647/SRR647301/SRR647301_2.fastq.gz		2010:Denmark:SRR647301
SRR647325	PRJNA163469	SRP020750	SAMN00974083	SRS410368	ESC_CA1357AA	KTE228	Human	_female	2010				Denmark						Broad_Institute	Escherichia_coli			2015-08-27	2012-12-17	ESC_CA1357AA	0	69	ST69_Cplx	D		21	35	27	6	5	5	4	ftp.sra.ebi.ac.uk/vol1/fastq/SRR647/SRR647325/SRR647325_1.fastq.gz	ftp.sra.ebi.ac.uk/vol1/fastq/SRR647/SRR647325/SRR647325_2.fastq.gz		2010:Denmark:SRR647325
ERR1544894	PRJEB14038	ERP015638	SAMEA4351109	ERS1262558	ESC_FA8028AA	Escherichia_coli-S_141	Human	human_faeces	2014		Europe		Denmark				55.6425	12.4754	STATENS_SERUM_INSTITUT	Escherichia_coli			2017-02-01	2017-02-01	ESC_FA8028AA	0	69	ST69_Cplx	D		21	35	27	6	5	5	4	ftp.sra.ebi.ac.uk/vol1/fastq/ERR154/004/ERR1544894/ERR1544894_1.fastq.gz	ftp.sra.ebi.ac.uk/vol1/fastq/ERR154/004/ERR1544894/ERR1544894_2.fastq.gz		2014:Denmark:ERR1544894
SRR7693611	PRJNA486009	SRP157939	SAMN09832979	SRS3669977	ESC_LA2322AA	C38_1	Human	_stool_male	2015	5	South_America		Ecuador				-1.83	-78.18	Georgia_Institute_of_Technology	Escherichia_coli			2019-02-11	2018-12-15	ESC_LA2322AA	0	69	ST69_Cplx	D		21	35	27	6	5	5	4	ftp.sra.ebi.ac.uk/vol1/fastq/SRR769/001/SRR7693611/SRR7693611_1.fastq.gz	ftp.sra.ebi.ac.uk/vol1/fastq/SRR769/001/SRR7693611/SRR7693611_2.fastq.gz		2015:Ecuador:SRR7693611
SRR7693683	PRJNA486009	SRP157939	SAMN09832975	SRS3669904	ESC_LA2394AA	C32_3	Human	_stool_male	2015	4	South_America		Ecuador				-1.83	-78.18	Georgia_Institute_of_Technology	Escherichia_coli			2019-02-11	2018-12-15	ESC_LA2394AA	0	69	ST69_Cplx	D		21	35	27	6	5	5	4	ftp.sra.ebi.ac.uk/vol1/fastq/SRR769/003/SRR7693683/SRR7693683_1.fastq.gz	ftp.sra.ebi.ac.uk/vol1/fastq/SRR769/003/SRR7693683/SRR7693683_2.fastq.gz		2015:Ecuador:SRR7693683
ERR2205887	PRJEB23663	ERP105430	SAMEA104407479	ERS2025421	ESC_IA4149AA	349-14	Human	_rectal_swab	2011		Europe		Germany						ROBERT_KOCH-INSTITUTE	Escherichia_coli		Multilocus_Sequence_Type_(St)_69	2018-02-17	2018-02-16	ESC_IA4149AA	0	69	ST69_Cplx	D		21	35	27	6	5	5	4	ftp.sra.ebi.ac.uk/vol1/fastq/ERR220/007/ERR2205887/ERR2205887_1.fastq.gz	ftp.sra.ebi.ac.uk/vol1/fastq/ERR220/007/ERR2205887/ERR2205887_2.fastq.gz		2011:Germany:ERR2205887
ERR2205973	PRJEB23663	ERP105430	SAMEA104407565	ERS2025507	ESC_IA4063AA	739-12	Human	_not_provided	2012		Europe		Germany						ROBERT_KOCH-INSTITUTE	Escherichia_coli		Multilocus_Sequence_Type_(St)_69	2018-02-17	2018-02-16	ESC_IA4063AA	0	69	ST69_Cplx	D		21	35	27	6	5	5	4	ftp.sra.ebi.ac.uk/vol1/fastq/ERR220/003/ERR2205973/ERR2205973_1.fastq.gz	ftp.sra.ebi.ac.uk/vol1/fastq/ERR220/003/ERR2205973/ERR2205973_2.fastq.gz		2012:Germany:ERR2205973
ERR2205968	PRJEB23663	ERP105430	SAMEA104407560	ERS2025502	ESC_IA4068AA	690-15	Human	_not_provided	2013		Europe		Germany						ROBERT_KOCH-INSTITUTE	Escherichia_coli		Multilocus_Sequence_Type_(St)_69	2018-02-17	2018-02-16	ESC_IA4068AA	0	69	ST69_Cplx	D		21	35	27	6	5	5	4	ftp.sra.ebi.ac.uk/vol1/fastq/ERR220/008/ERR2205968/ERR2205968_1.fastq.gz	ftp.sra.ebi.ac.uk/vol1/fastq/ERR220/008/ERR2205968/ERR2205968_2.fastq.gz		2013:Germany:ERR2205968
ERR712844	PRJEB8084	ERP009121	SAMEA3181957	ERS634819	ESC_EA3876AA	320	Human		2013		Europe		Germany						University_Hospital_Muenster	Escherichia_coli			2016-08-19	2016-08-16	ESC_EA3876AA	0	69	ST69_Cplx	D		21	35	27	6	5	5	4	ftp.sra.ebi.ac.uk/vol1/fastq/ERR712/ERR712844/ERR712844_1.fastq.gz	ftp.sra.ebi.ac.uk/vol1/fastq/ERR712/ERR712844/ERR712844_2.fastq.gz		2013:Germany:ERR712844
ERR2205874	PRJEB23663	ERP105430	SAMEA104407466	ERS2025408	ESC_IA4162AA	1042-14	Human	_tracheal_secretion	2014		Europe		Germany						ROBERT_KOCH-INSTITUTE	Escherichia_coli		Multilocus_Sequence_Type_(St)_69	2018-02-17	2018-02-16	ESC_IA4162AA	0	69	ST69_Cplx	D		21	35	27	6	5	5	4	ftp.sra.ebi.ac.uk/vol1/fastq/ERR220/004/ERR2205874/ERR2205874_1.fastq.gz	ftp.sra.ebi.ac.uk/vol1/fastq/ERR220/004/ERR2205874/ERR2205874_2.fastq.gz		2014:Germany:ERR2205874
ERR712771	PRJEB8084	ERP009121	SAMEA3180512	ERS633374	ESC_EA3883AA	1351	Human		2014		Europe		Germany						University_Hospital_Muenster	Escherichia_coli			2016-08-19	2016-08-16	ESC_EA3883AA	0	69	ST69_Cplx	D		21	35	27	6	5	5	4	ftp.sra.ebi.ac.uk/vol1/fastq/ERR712/ERR712771/ERR712771_1.fastq.gz	ftp.sra.ebi.ac.uk/vol1/fastq/ERR712/ERR712771/ERR712771_2.fastq.gz		2014:Germany:ERR712771
ERR1987536	PRJEB19435	ERP021471	SAMEA104083453	ERS1747346	ESC_GA5642AA	ME160589	Human	_Human	2016		Europe		Ireland						Saolta	Escherichia_coli			2017-05-19	2017-05-18	ESC_GA5642AA	0	69	ST69_Cplx	D		21	35	27	6	5	5	4	ftp.sra.ebi.ac.uk/vol1/fastq/ERR198/006/ERR1987536/ERR1987536_1.fastq.gz	ftp.sra.ebi.ac.uk/vol1/fastq/ERR198/006/ERR1987536/ERR1987536_2.fastq.gz		2016:Ireland:ERR1987536
SRR7828659	PRJNA398288	SRP115500	SAMN10059054	SRS3773542	ESC_KA0464AA		Human	_blood_Age:_39_female_Blood	2016		Europe		Italy						University_of_Queensland	Escherichia_coli			2018-09-14	2018-09-13	ESC_KA0464AA	0	69	ST69_Cplx	D		21	35	27	6	5	5	4	ftp.sra.ebi.ac.uk/vol1/fastq/SRR782/009/SRR7828659/SRR7828659_1.fastq.gz	ftp.sra.ebi.ac.uk/vol1/fastq/SRR782/009/SRR7828659/SRR7828659_2.fastq.gz		2016:Italy:SRR7828659
DRR148153	PRJDB7087	DRP004406	SAMD00126390	DRS074133	ESC_JA8399AA	TUM18565	Human		2016	12			Japan						TUM-MID	Escherichia_coli			2018-08-14	2018-08-14	ESC_JA8399AA	0	69	ST69_Cplx	D		21	35	27	6	5	5	4	ftp.sra.ebi.ac.uk/vol1/fastq/DRR148/DRR148153/DRR148153_1.fastq.gz	ftp.sra.ebi.ac.uk/vol1/fastq/DRR148/DRR148153/DRR148153_2.fastq.gz		2016:Japan:DRR148153
DRR148242	PRJDB7087	DRP004406	SAMD00126479	DRS074222	ESC_JA8310AA	TUM18654	Human		2016	8			Japan						TUM-MID	Escherichia_coli			2018-08-14	2018-08-14	ESC_JA8310AA	0	69	ST69_Cplx	D		21	35	27	6	5	5	4	ftp.sra.ebi.ac.uk/vol1/fastq/DRR148/DRR148242/DRR148242_1.fastq.gz	ftp.sra.ebi.ac.uk/vol1/fastq/DRR148/DRR148242/DRR148242_2.fastq.gz		2016:Japan:DRR148242
SRR6818579	PRJNA352198	SRP134171	SAMN05977358	SRS3029697	ESC_IA5196AA	33b_Esco_HA-NL	Human	rectal_swab_	2013		Europe		Netherlands						University_Medical_Center_Groningen	Escherichia_coli			2018-03-09	2018-03-08	ESC_IA5196AA	0	69	ST69_Cplx	D		21	35	27	6	5	5	4	ftp.sra.ebi.ac.uk/vol1/fastq/SRR681/009/SRR6818579/SRR6818579_1.fastq.gz	ftp.sra.ebi.ac.uk/vol1/fastq/SRR681/009/SRR6818579/SRR6818579_2.fastq.gz		2013:Netherlands:SRR6818579
SRR5936500	PRJNA398288	SRP115500	SAMN07510216	SRS2433240	ESC_GA9536AA	MER-22	Human	blood__Age:_77_male_Blood	2014		Oceania		New_Zealand	Auckland		Auckland			University_of_Queensland	Escherichia_coli			2017-08-16	2017-08-15	ESC_GA9536AA	0	69	ST69_Cplx	D		21	35	27	6	5	5	4	ftp.sra.ebi.ac.uk/vol1/fastq/SRR593/000/SRR5936500/SRR5936500_1.fastq.gz	ftp.sra.ebi.ac.uk/vol1/fastq/SRR593/000/SRR5936500/SRR5936500_2.fastq.gz		2014:New_Zealand:SRR5936500
ERR1912627	PRJEB20053	ERP022164	SAMEA103923492	ERS1612660	ESC_HA8158AA	116	Human	_Human_fecal_sample	2007		Europe		Norway						Department_of_Paediatric_Medicine,_Oslo_University_Hospital	Escherichia_coli		St69	2017-11-08	2017-11-08	ESC_HA8158AA	0	69	ST69_Cplx	D		21	35	27	6	5	5	4	ftp.sra.ebi.ac.uk/vol1/fastq/ERR191/007/ERR1912627/ERR1912627_1.fastq.gz	ftp.sra.ebi.ac.uk/vol1/fastq/ERR191/007/ERR1912627/ERR1912627_2.fastq.gz		2007:Norway:ERR1912627
ERR3140383	PRJEB31090	ERP113604	SAMEA5317431	ERS3124669	ESC_MA1618AA	ECOLI_MEC_037	Human	_Urine	2013		Europe		Norway						Department_of_Medical_Microbiology,_Stavanger_University_Hospital	Escherichia_coli			2019-03-25	2019-03-25	ESC_MA1618AA	0	69	ST69_Cplx	D		21	35	27	6	5	5	4	ftp.sra.ebi.ac.uk/vol1/fastq/ERR314/003/ERR3140383/ERR3140383_1.fastq.gz	ftp.sra.ebi.ac.uk/vol1/fastq/ERR314/003/ERR3140383/ERR3140383_2.fastq.gz		2013:Norway:ERR3140383
ERR3140351	PRJEB31090	ERP113604	SAMEA5317399	ERS3124637	ESC_MA1650AA	ECOLI_MEC_005	Human	_Urine	2014		Europe		Norway						Department_of_Medical_Microbiology,_Stavanger_University_Hospital	Escherichia_coli			2019-03-25	2019-03-25	ESC_MA1650AA	0	69	ST69_Cplx	D		21	35	27	6	5	5	4	ftp.sra.ebi.ac.uk/vol1/fastq/ERR314/001/ERR3140351/ERR3140351_1.fastq.gz	ftp.sra.ebi.ac.uk/vol1/fastq/ERR314/001/ERR3140351/ERR3140351_2.fastq.gz		2014:Norway:ERR3140351
ERR3140396	PRJEB31090	ERP113604	SAMEA5317444	ERS3124682	ESC_MA1605AA	ECOLI_MEC_051	Human	_Urine	2014		Europe		Norway						Department_of_Medical_Microbiology,_Stavanger_University_Hospital	Escherichia_coli			2019-03-25	2019-03-25	ESC_MA1605AA	0	69	ST69_Cplx	D		21	35	27	6	5	5	4	ftp.sra.ebi.ac.uk/vol1/fastq/ERR314/006/ERR3140396/ERR3140396_1.fastq.gz	ftp.sra.ebi.ac.uk/vol1/fastq/ERR314/006/ERR3140396/ERR3140396_2.fastq.gz		2014:Norway:ERR3140396
ERR3140416	PRJEB31090	ERP113604	SAMEA5317464	ERS3124702	ESC_MA1585AA	ECOLI_MEC_071	Human	_Urine	2014		Europe		Norway						Department_of_Medical_Microbiology,_Stavanger_University_Hospital	Escherichia_coli			2019-03-25	2019-03-25	ESC_MA1585AA	0	69	ST69_Cplx	D		21	35	27	6	5	5	4	ftp.sra.ebi.ac.uk/vol1/fastq/ERR314/006/ERR3140416/ERR3140416_1.fastq.gz	ftp.sra.ebi.ac.uk/vol1/fastq/ERR314/006/ERR3140416/ERR3140416_2.fastq.gz		2014:Norway:ERR3140416
ERR3140372	PRJEB31090	ERP113604	SAMEA5317420	ERS3124658	ESC_MA1629AA	ECOLI_MEC_026	Human	_Urine	2015		Europe		Norway						Department_of_Medical_Microbiology,_Stavanger_University_Hospital	Escherichia_coli			2019-03-25	2019-03-25	ESC_MA1629AA	0	69	ST69_Cplx	D		21	35	27	6	5	5	4	ftp.sra.ebi.ac.uk/vol1/fastq/ERR314/002/ERR3140372/ERR3140372_1.fastq.gz	ftp.sra.ebi.ac.uk/vol1/fastq/ERR314/002/ERR3140372/ERR3140372_2.fastq.gz		2015:Norway:ERR3140372
ERR3140399	PRJEB31090	ERP113604	SAMEA5317447	ERS3124685	ESC_MA1602AA	ECOLI_MEC_054	Human	_Urine	2015		Europe		Norway						Department_of_Medical_Microbiology,_Stavanger_University_Hospital	Escherichia_coli			2019-03-25	2019-03-25	ESC_MA1602AA	0	69	ST69_Cplx	D		21	35	27	6	5	5	4	ftp.sra.ebi.ac.uk/vol1/fastq/ERR314/009/ERR3140399/ERR3140399_1.fastq.gz	ftp.sra.ebi.ac.uk/vol1/fastq/ERR314/009/ERR3140399/ERR3140399_2.fastq.gz		2015:Norway:ERR3140399
SRR1610043	PRJNA261540	SRP048823	SAMN03074765	SRS719860	ESC_DA9329AA	PH105	Human	de-identified_patient_sample	2012	2	Asia		Pakistan	Islamabad_Capital_Territory	Islamabad_District	Islamabad	33.7	73	Washington_University	Escherichia_coli			2016-07-01	2015-10-10	ESC_DA9329AA	0	69	ST69_Cplx	D		21	35	27	6	5	5	4	ftp.sra.ebi.ac.uk/vol1/fastq/SRR161/003/SRR1610043/SRR1610043_1.fastq.gz	ftp.sra.ebi.ac.uk/vol1/fastq/SRR161/003/SRR1610043/SRR1610043_2.fastq.gz		2012:Pakistan:SRR1610043
ERR1720656	PRJEB17503	ERP019365	SAMEA4535128	ERS1434307	ESC_JA6818AA	ST-69	Human	_urine	2014	11	Asia		Saudi_Arabia						The_Westmead_Institute_for_Medical_Research_and_Marie_Bashir_Institute_for_Infectious_Diseases_and_Biosecurity	Escherichia_coli		O17/77:H16	2018-07-25	2018-07-25	ESC_JA6818AA	0	69	ST69_Cplx	D		21	35	27	6	5	5	4	ftp.sra.ebi.ac.uk/vol1/fastq/ERR172/006/ERR1720656/ERR1720656_1.fastq.gz	ftp.sra.ebi.ac.uk/vol1/fastq/ERR172/006/ERR1720656/ERR1720656_2.fastq.gz		2014:Saudi_Arabia:ERR1720656
ERR1725929	PRJEB17503	ERP019365	SAMEA4544726	ERS1443905	ESC_JA6808AA	ST-69	Human	_urine	2014	11	Asia		Saudi_Arabia						The_Westmead_Institute_for_Medical_Research_and_Marie_Bashir_Institute_for_Infectious_Diseases_and_Biosecurity	Escherichia_coli		O17/77:H16	2018-07-25	2018-07-25	ESC_JA6808AA	0	69	ST69_Cplx	D		21	35	27	6	5	5	4	ftp.sra.ebi.ac.uk/vol1/fastq/ERR172/009/ERR1725929/ERR1725929_1.fastq.gz	ftp.sra.ebi.ac.uk/vol1/fastq/ERR172/009/ERR1725929/ERR1725929_2.fastq.gz		2014:Saudi_Arabia:ERR1725929
EC0_18	PRJEB12513	19646_7#18	ERS1214262	ERR1543364			Human		2013	Hospital			Scotland	30		F			GGC	Escherichia_coli							69	ST69_Cplx	D												2013:Scotland:EC0_18
EC0_6	PRJEB12513	19646_7#6	ERS1214250	ERR1543352			Human		2013	Hospital			Scotland	60		F			GGC	Escherichia_coli							69	ST69_Cplx	D												2013:Scotland:EC0_6
EC1_9	PRJEB12513	19646_8#9	ERS1214291	ERR1543449			Human		2015	Hospital			Scotland	60		M			GGC	Escherichia_coli							69	ST69_Cplx	D												2015:Scotland:EC1_9
EC0_34	PRJEB12513	19646_7#34	ERS1214282	ERR1543380			Human		2013	Healthcare			Scotland	80		M			GGC	Escherichia_coli							69	ST69_Cplx	D												2013:Scotland:EC0_34
EC0_45	PRJEB12513	19646_7#45	ERS1214303	ERR1543391			Human		2013	Healthcare			Scotland	0		F			GGC	Escherichia_coli							69	ST69_Cplx	D												2013:Scotland:EC0_45
EC1_61	PRJEB12513	19646_8#61	ERS1214400	ERR1543501			Human		2013	Healthcare			Scotland	80		M			GGC	Escherichia_coli							69	ST69_Cplx	D												2013:Scotland:EC1_61
EC1_70	PRJEB12513	19646_8#70	ERS1214409	ERR1543510			Human		2013	Healthcare			Scotland	50		M			GGC	Escherichia_coli							69	ST69_Cplx	D												2013:Scotland:EC1_70
EC1_88	PRJEB12513	19646_8#88	ERS1214427	ERR1543528			Human		2013	Healthcare			Scotland	60		M			GGC	Escherichia_coli							69	ST69_Cplx	D												2013:Scotland:EC1_88
EC0_35	PRJEB12513	19646_7#35	ERS1214284	ERR1543381			Human		2013	Community			Scotland	80		F			GGC	Escherichia_coli							69	ST69_Cplx	D												2013:Scotland:EC0_35
EC0_37	PRJEB12513	19646_7#37	ERS1214288	ERR1543383			Human		2013	Community			Scotland	70		F			GGC	Escherichia_coli							69	ST69_Cplx	D												2013:Scotland:EC0_37
EC0_4	PRJEB12513	19646_7#4	ERS1214248	ERR1543350			Human		2013	Community			Scotland	40		F			GGC	Escherichia_coli							69	ST69_Cplx	D												2013:Scotland:EC0_4
EC0_43	PRJEB12513	19646_7#43	ERS1214300	ERR1543389			Human		2013	Community			Scotland	50		F			GGC	Escherichia_coli							69	ST69_Cplx	D												2013:Scotland:EC0_43
EC0_48	PRJEB12513	19646_7#48	ERS1214309	ERR1543394			Human		2013	Community			Scotland	20		F			GGC	Escherichia_coli							69	ST69_Cplx	D												2013:Scotland:EC0_48
EC0_50	PRJEB12513	19646_7#50	ERS1214312	ERR1543396			Human		2013	Community			Scotland	10		F			GGC	Escherichia_coli							69	ST69_Cplx	D												2013:Scotland:EC0_50
EC1_62	PRJEB12513	19646_8#62	ERS1214401	ERR1543502			Human		2013	Community			Scotland	70		F			GGC	Escherichia_coli							69	ST69_Cplx	D												2013:Scotland:EC1_62
EC1_19	PRJEB12513	19646_8#19	ERS1214313	ERR1543459			Human		2015	Community			Scotland	50		F			GGC	Escherichia_coli							69	ST69_Cplx	D												2015:Scotland:EC1_19
EC1_2	PRJEB12513	19646_8#2	ERS1214278	ERR1543442			Human		2015	Community			Scotland	70		M			GGC	Escherichia_coli							69	ST69_Cplx	D												2015:Scotland:EC1_2
EC1_21	PRJEB12513	19646_8#21	ERS1214317	ERR1543461			Human		2015	Community			Scotland	80		M			GGC	Escherichia_coli							69	ST69_Cplx	D												2015:Scotland:EC1_21
EC1_36	PRJEB12513	19646_8#36	ERS1214353	ERR1543476			Human		2015	Community			Scotland	60		F			GGC	Escherichia_coli							69	ST69_Cplx	D												2015:Scotland:EC1_36
EC1_5	PRJEB12513	19646_8#5	ERS1214283	ERR1543445			Human		2015	Community			Scotland	60		F			GGC	Escherichia_coli							69	ST69_Cplx	D												2015:Scotland:EC1_5
SRR4302294	PRJNA342893	SRP090607	SAMN05770802	SRS1718238	ESC_LA8645AA	strain_20	Human		2013	12	Asia		Singapore				1.17	103.5	Tan_Tock_Seng_Hospital	Escherichia_coli			2019-02-11	2017-01-01	ESC_LA8645AA	0	69	ST69_Cplx	D		21	35	27	6	5	5	4	ftp.sra.ebi.ac.uk/vol1/fastq/SRR430/004/SRR4302294/SRR4302294_1.fastq.gz	ftp.sra.ebi.ac.uk/vol1/fastq/SRR430/004/SRR4302294/SRR4302294_2.fastq.gz		2013:Singapore:SRR4302294
ERR1351675	PRJEB13304	ERP014860	SAMEA3920427	ERS1107561	ESC_DA3299AA	TTSH6	Human	Human_Urine	2010	10	Asia		Singapore						NATIONAL_UNIVERSITY_OF_SINGAPORE	Escherichia_coli			2016-06-18	2016-06-17	ESC_DA3299AA	0	69	ST69_Cplx	D		21	35	27	6	5	5	4	ftp.sra.ebi.ac.uk/vol1/fastq/ERR135/005/ERR1351675/ERR1351675_1.fastq.gz	ftp.sra.ebi.ac.uk/vol1/fastq/ERR135/005/ERR1351675/ERR1351675_2.fastq.gz		2010:Singapore:ERR1351675
SRR6505334	PRJNA431029	SRP131304	SAMN08382688	SRS2866696	ESC_LA5134AA	GASRECE85	Human	_blood	2012	3	Asia		Singapore				1.32139	103.846	National_University_of_Singapore_and_Genome_Institute_of_Singapore	Escherichia_coli			2019-02-11	2019-01-01	ESC_LA5134AA	0	69	ST69_Cplx	D		21	35	27	6	5	5	4	ftp.sra.ebi.ac.uk/vol1/fastq/SRR650/004/SRR6505334/SRR6505334_1.fastq.gz	ftp.sra.ebi.ac.uk/vol1/fastq/SRR650/004/SRR6505334/SRR6505334_2.fastq.gz		2012:Singapore:SRR6505334
SRR4302171	PRJNA342893	SRP090607	SAMN05770906	SRS1718138	ESC_LA8677AA	strain_124	Human		2014	3	Asia		Singapore				1.17	103.5	Tan_Tock_Seng_Hospital	Escherichia_coli			2019-02-11	2017-01-01	ESC_LA8677AA	0	69	ST69_Cplx	D		21	35	27	6	5	5	4	ftp.sra.ebi.ac.uk/vol1/fastq/SRR430/001/SRR4302171/SRR4302171_1.fastq.gz	ftp.sra.ebi.ac.uk/vol1/fastq/SRR430/001/SRR4302171/SRR4302171_2.fastq.gz		2014:Singapore:SRR4302171
SRR6505369	PRJNA431029	SRP131304	SAMN08382778	SRS2866749	ESC_LA5159AA	GASRECE235	Human	_blood	2013	2	Asia		Singapore				1.32139	103.846	National_University_of_Singapore_and_Genome_Institute_of_Singapore	Escherichia_coli			2019-02-11	2019-01-01	ESC_LA5159AA	0	69	ST69_Cplx	D		21	35	27	6	5	5	4	ftp.sra.ebi.ac.uk/vol1/fastq/SRR650/009/SRR6505369/SRR6505369_1.fastq.gz	ftp.sra.ebi.ac.uk/vol1/fastq/SRR650/009/SRR6505369/SRR6505369_2.fastq.gz		2013:Singapore:SRR6505369
SRR4302220	PRJNA342893	SRP090607	SAMN05770896	SRS1718187	ESC_LA8659AA	strain_114	Human		2015	2	Asia		Singapore				1.17	103.5	Tan_Tock_Seng_Hospital	Escherichia_coli			2019-02-11	2017-01-01	ESC_LA8659AA	0	69	ST69_Cplx	D		21	35	27	6	5	5	4	ftp.sra.ebi.ac.uk/vol1/fastq/SRR430/000/SRR4302220/SRR4302220_1.fastq.gz	ftp.sra.ebi.ac.uk/vol1/fastq/SRR430/000/SRR4302220/SRR4302220_2.fastq.gz		2015:Singapore:SRR4302220
SRR7828637	PRJNA398288	SRP115500	SAMN10058910	SRS3773564	ESC_KA0451AA		Human	_blood_Age:_54_female_Blood	2015		Asia		Singapore						University_of_Queensland	Escherichia_coli			2018-09-14	2018-09-13	ESC_KA0451AA	0	69	ST69_Cplx	D		21	35	27	6	5	5	4	ftp.sra.ebi.ac.uk/vol1/fastq/SRR782/007/SRR7828637/SRR7828637_1.fastq.gz	ftp.sra.ebi.ac.uk/vol1/fastq/SRR782/007/SRR7828637/SRR7828637_2.fastq.gz		2015:Singapore:SRR7828637
SRR7828850	PRJNA398288	SRP115500	SAMN10058924	SRS3773351	ESC_KA0632AA		Human	_blood_Age:_46_male_Blood	2015		Asia		Singapore						University_of_Queensland	Escherichia_coli			2018-09-14	2018-09-13	ESC_KA0632AA	0	69	ST69_Cplx	D		21	35	27	6	5	5	4	ftp.sra.ebi.ac.uk/vol1/fastq/SRR782/000/SRR7828850/SRR7828850_1.fastq.gz	ftp.sra.ebi.ac.uk/vol1/fastq/SRR782/000/SRR7828850/SRR7828850_2.fastq.gz		2015:Singapore:SRR7828850
SRR7828729	PRJNA398288	SRP115500	SAMN10059004	SRS3773471	ESC_KA0528AA		Human	_blood_Age:_92_female_Blood	2016		Asia		Singapore						University_of_Queensland	Escherichia_coli			2018-09-14	2018-09-13	ESC_KA0528AA	0	69	ST69_Cplx	D		21	35	27	6	5	5	4	ftp.sra.ebi.ac.uk/vol1/fastq/SRR782/009/SRR7828729/SRR7828729_1.fastq.gz	ftp.sra.ebi.ac.uk/vol1/fastq/SRR782/009/SRR7828729/SRR7828729_2.fastq.gz		2016:Singapore:SRR7828729
ERR2935305	PRJEB29576	ERP111889	SAMEA5075577	ERS2886942	ESC_MA2536AA		Human	_External_culture	2014		Europe		Switzerland						UNIVERSITY_OF_ZURICH,_Institute_of_Medical_Microbiology	Escherichia_coli			2019-04-01	2019-04-01	ESC_MA2536AA	0	69	ST69_Cplx	D		21	35	27	6	5	5	4	ftp.sra.ebi.ac.uk/vol1/fastq/ERR293/005/ERR2935305/ERR2935305_1.fastq.gz	ftp.sra.ebi.ac.uk/vol1/fastq/ERR293/005/ERR2935305/ERR2935305_2.fastq.gz	y	2014:Switzerland:ERR2935305
ERR2935393	PRJEB29576	ERP111889	SAMEA5075665	ERS2887030	ESC_MA2448AA		Human	_Urine(continuous_catheter)	2014		Europe		Switzerland						UNIVERSITY_OF_ZURICH,_Institute_of_Medical_Microbiology	Escherichia_coli			2019-04-01	2019-04-01	ESC_MA2448AA	0	69	ST69_Cplx	D		21	35	27	6	5	5	4	ftp.sra.ebi.ac.uk/vol1/fastq/ERR293/003/ERR2935393/ERR2935393_1.fastq.gz	ftp.sra.ebi.ac.uk/vol1/fastq/ERR293/003/ERR2935393/ERR2935393_2.fastq.gz	y	2014:Switzerland:ERR2935393
ERR2935474	PRJEB29576	ERP111889	SAMEA5075747	ERS2887111	ESC_MA2367AA		Human	_Vaginal_swab	2014		Europe		Switzerland						UNIVERSITY_OF_ZURICH,_Institute_of_Medical_Microbiology	Escherichia_coli			2019-04-01	2019-04-01	ESC_MA2367AA	0	69	ST69_Cplx	D		21	35	27	6	5	5	4	ftp.sra.ebi.ac.uk/vol1/fastq/ERR293/004/ERR2935474/ERR2935474_1.fastq.gz	ftp.sra.ebi.ac.uk/vol1/fastq/ERR293/004/ERR2935474/ERR2935474_2.fastq.gz	y	2014:Switzerland:ERR2935474
ERR2935485	PRJEB29576	ERP111889	SAMEA5075758	ERS2887122	ESC_MA2356AA		Human	_Tissue	2014		Europe		Switzerland						UNIVERSITY_OF_ZURICH,_Institute_of_Medical_Microbiology	Escherichia_coli			2019-04-01	2019-04-01	ESC_MA2356AA	0	69	ST69_Cplx	D		21	35	27	6	5	5	4	ftp.sra.ebi.ac.uk/vol1/fastq/ERR293/005/ERR2935485/ERR2935485_1.fastq.gz	ftp.sra.ebi.ac.uk/vol1/fastq/ERR293/005/ERR2935485/ERR2935485_2.fastq.gz	y	2014:Switzerland:ERR2935485
ERR2935491	PRJEB29576	ERP111889	SAMEA5075764	ERS2887128	ESC_MA2350AA		Human	_Vaginal_swab	2014		Europe		Switzerland						UNIVERSITY_OF_ZURICH,_Institute_of_Medical_Microbiology	Escherichia_coli			2019-04-01	2019-04-01	ESC_MA2350AA	0	69	ST69_Cplx	D		21	35	27	6	5	5	4	ftp.sra.ebi.ac.uk/vol1/fastq/ERR293/001/ERR2935491/ERR2935491_1.fastq.gz	ftp.sra.ebi.ac.uk/vol1/fastq/ERR293/001/ERR2935491/ERR2935491_2.fastq.gz	y	2014:Switzerland:ERR2935491
ERR2935622	PRJEB29576	ERP111889	SAMEA5075895	ERS2887259	ESC_MA2219AA		Human	_Urine(second_portion)	2014		Europe		Switzerland						UNIVERSITY_OF_ZURICH,_Institute_of_Medical_Microbiology	Escherichia_coli			2019-04-01	2019-04-01	ESC_MA2219AA	0	69	ST69_Cplx	D		21	35	27	6	5	5	4	ftp.sra.ebi.ac.uk/vol1/fastq/ERR293/002/ERR2935622/ERR2935622_1.fastq.gz	ftp.sra.ebi.ac.uk/vol1/fastq/ERR293/002/ERR2935622/ERR2935622_2.fastq.gz	y	2014:Switzerland:ERR2935622
ERR2935630	PRJEB29576	ERP111889	SAMEA5075903	ERS2887267	ESC_MA2211AA		Human	_Urine(second_portion)	2014		Europe		Switzerland						UNIVERSITY_OF_ZURICH,_Institute_of_Medical_Microbiology	Escherichia_coli			2019-04-01	2019-04-01	ESC_MA2211AA	0	69	ST69_Cplx	D		21	35	27	6	5	5	4	ftp.sra.ebi.ac.uk/vol1/fastq/ERR293/000/ERR2935630/ERR2935630_1.fastq.gz	ftp.sra.ebi.ac.uk/vol1/fastq/ERR293/000/ERR2935630/ERR2935630_2.fastq.gz	y	2014:Switzerland:ERR2935630
ERR2935657	PRJEB29576	ERP111889	SAMEA5075930	ERS2887294	ESC_MA2184AA		Human	_Urine(single_use_catheter)	2014		Europe		Switzerland						UNIVERSITY_OF_ZURICH,_Institute_of_Medical_Microbiology	Escherichia_coli			2019-04-01	2019-04-01	ESC_MA2184AA	0	69	ST69_Cplx	D		21	35	27	6	5	5	4	ftp.sra.ebi.ac.uk/vol1/fastq/ERR293/007/ERR2935657/ERR2935657_1.fastq.gz	ftp.sra.ebi.ac.uk/vol1/fastq/ERR293/007/ERR2935657/ERR2935657_2.fastq.gz	y	2014:Switzerland:ERR2935657
ERR2935663	PRJEB29576	ERP111889	SAMEA5075936	ERS2887300	ESC_MA2178AA		Human	_Urine(second_portion)	2014		Europe		Switzerland						UNIVERSITY_OF_ZURICH,_Institute_of_Medical_Microbiology	Escherichia_coli			2019-04-01	2019-04-01	ESC_MA2178AA	0	69	ST69_Cplx	D		21	35	27	6	5	5	4	ftp.sra.ebi.ac.uk/vol1/fastq/ERR293/003/ERR2935663/ERR2935663_1.fastq.gz	ftp.sra.ebi.ac.uk/vol1/fastq/ERR293/003/ERR2935663/ERR2935663_2.fastq.gz	y	2014:Switzerland:ERR2935663
ERR2935716	PRJEB29576	ERP111889	SAMEA5075989	ERS2887353	ESC_MA2125AA		Human	_Urine(second_portion)	2014		Europe		Switzerland						UNIVERSITY_OF_ZURICH,_Institute_of_Medical_Microbiology	Escherichia_coli			2019-04-01	2019-04-01	ESC_MA2125AA	0	69	ST69_Cplx	D		21	35	27	6	5	5	4	ftp.sra.ebi.ac.uk/vol1/fastq/ERR293/006/ERR2935716/ERR2935716_1.fastq.gz	ftp.sra.ebi.ac.uk/vol1/fastq/ERR293/006/ERR2935716/ERR2935716_2.fastq.gz	y	2014:Switzerland:ERR2935716
ERR2935723	PRJEB29576	ERP111889	SAMEA5075996	ERS2887360	ESC_MA2118AA		Human	_Vaginal_swab	2014		Europe		Switzerland						UNIVERSITY_OF_ZURICH,_Institute_of_Medical_Microbiology	Escherichia_coli			2019-04-01	2019-04-01	ESC_MA2118AA	0	69	ST69_Cplx	D		21	35	27	6	5	5	4	ftp.sra.ebi.ac.uk/vol1/fastq/ERR293/003/ERR2935723/ERR2935723_1.fastq.gz	ftp.sra.ebi.ac.uk/vol1/fastq/ERR293/003/ERR2935723/ERR2935723_2.fastq.gz	y	2014:Switzerland:ERR2935723
ERR2935777	PRJEB29576	ERP111889	SAMEA5076050	ERS2887414	ESC_MA2064AA		Human	_Inguinal_swab	2014		Europe		Switzerland						UNIVERSITY_OF_ZURICH,_Institute_of_Medical_Microbiology	Escherichia_coli			2019-04-01	2019-04-01	ESC_MA2064AA	0	69	ST69_Cplx	D		21	35	27	6	5	5	4	ftp.sra.ebi.ac.uk/vol1/fastq/ERR293/007/ERR2935777/ERR2935777_1.fastq.gz	ftp.sra.ebi.ac.uk/vol1/fastq/ERR293/007/ERR2935777/ERR2935777_2.fastq.gz	y	2014:Switzerland:ERR2935777
SRR1186402	PRJNA233804	SRP039638	SAMN02680137	SRS568080	ESC_BA8582AA	2-005-03_S3_C2	Human	_stool	2009	4	Africa		Tanzania						University_of_Maryland_Institute_for_Genome_Sciences	Escherichia_coli			2015-08-27	2014-03-10	ESC_BA8582AA	0	69	ST69_Cplx	D		21	35	27	6	5	5	4	ftp.sra.ebi.ac.uk/vol1/fastq/SRR118/002/SRR1186402/SRR1186402_1.fastq.gz	ftp.sra.ebi.ac.uk/vol1/fastq/SRR118/002/SRR1186402/SRR1186402_2.fastq.gz		2009:Tanzania:SRR1186402
SRR1191656	PRJNA233699	SRP040096	SAMN02689037	SRS572029	ESC_BA8352AA	2-316-03_S1_C1	Human	stool_	2009	1	Africa		Tanzania						University_of_Maryland_Institute_for_Genome_Sciences	Escherichia_coli			2015-08-27	2014-03-13	ESC_BA8352AA	0	69	ST69_Cplx	D		21	35	27	6	5	5	4	ftp.sra.ebi.ac.uk/vol1/fastq/SRR119/006/SRR1191656/SRR1191656_1.fastq.gz	ftp.sra.ebi.ac.uk/vol1/fastq/SRR119/006/SRR1191656/SRR1191656_2.fastq.gz		2009:Tanzania:SRR1191656
SRR1191657	PRJNA233728	SRP040097	SAMN02689038	SRS572032	ESC_BA8351AA	2-316-03_S1_C2	Human	stool_	2009	1	Africa		Tanzania						University_of_Maryland_Institute_for_Genome_Sciences	Escherichia_coli			2015-08-27	2014-03-13	ESC_BA8351AA	0	69	ST69_Cplx	D		21	35	27	6	5	5	4	ftp.sra.ebi.ac.uk/vol1/fastq/SRR119/007/SRR1191657/SRR1191657_1.fastq.gz	ftp.sra.ebi.ac.uk/vol1/fastq/SRR119/007/SRR1191657/SRR1191657_2.fastq.gz		2009:Tanzania:SRR1191657
SRR3050861	PRJNA306133	SRP067738	SAMN04357512	SRS1221385	ESC_DA5437AA	HICF24	Human	_Blood	2008	12	Europe		UK	England	Oxfordshire	Oxford	51.75	-1.26	University_of_Oxford	Escherichia_coli			2016-07-01	2016-01-05	ESC_DA5437AA	0	69	ST69_Cplx	D		21	35	27	6	5	5	4	ftp.sra.ebi.ac.uk/vol1/fastq/SRR305/001/SRR3050861/SRR3050861_1.fastq.gz	ftp.sra.ebi.ac.uk/vol1/fastq/SRR305/001/SRR3050861/SRR3050861_2.fastq.gz		2008:UK:SRR3050861
SRR3051023	PRJNA306133	SRP067738	SAMN04357674	SRS1221224	ESC_DA5275AA	HICF30	Human	_Blood	2008	12	Europe		UK	England	Oxfordshire	Oxford	51.75	-1.26	University_of_Oxford	Escherichia_coli			2016-07-01	2016-01-05	ESC_DA5275AA	0	69	ST69_Cplx	D		21	35	27	6	5	5	4	ftp.sra.ebi.ac.uk/vol1/fastq/SRR305/003/SRR3051023/SRR3051023_1.fastq.gz	ftp.sra.ebi.ac.uk/vol1/fastq/SRR305/003/SRR3051023/SRR3051023_2.fastq.gz		2008:UK:SRR3051023
SRR3050967	PRJNA306133	SRP067738	SAMN04357618	SRS1221280	ESC_DA5331AA	HICF195	Human	_Blood	2010	12	Europe		UK	England	Oxfordshire	Oxford	51.75	-1.26	University_of_Oxford	Escherichia_coli			2016-07-01	2016-01-05	ESC_DA5331AA	0	69	ST69_Cplx	D		21	35	27	6	5	5	4	ftp.sra.ebi.ac.uk/vol1/fastq/SRR305/007/SRR3050967/SRR3050967_1.fastq.gz	ftp.sra.ebi.ac.uk/vol1/fastq/SRR305/007/SRR3050967/SRR3050967_2.fastq.gz		2010:UK:SRR3050967
SRR7221096	PRJNA248792	SRP042645	SAMN09266705	SRS3342091	ESC_JA0056AA	327181	Human	human_	2016	12	Europe		UK						Public_Health_England	Escherichia_coli		Escherichia_Coli	2018-05-30	2018-05-26	ESC_JA0056AA	0	69	ST69_Cplx	D		21	35	27	6	5	5	4	ftp.sra.ebi.ac.uk/vol1/fastq/SRR722/006/SRR7221096/SRR7221096_1.fastq.gz	ftp.sra.ebi.ac.uk/vol1/fastq/SRR722/006/SRR7221096/SRR7221096_2.fastq.gz		2016:UK:SRR7221096
SRR7265964	PRJNA248792	SRP042645	SAMN09371828	SRS3381838	ESC_JA1621AA	459888	Human	human_	2017	12	Europe		UK						Public_Health_England	Escherichia_coli		Escherichia_Coli	2018-06-08	2018-06-06	ESC_JA1621AA	0	69	ST69_Cplx	D		21	35	27	6	5	5	4	ftp.sra.ebi.ac.uk/vol1/fastq/SRR726/004/SRR7265964/SRR7265964_1.fastq.gz	ftp.sra.ebi.ac.uk/vol1/fastq/SRR726/004/SRR7265964/SRR7265964_2.fastq.gz		2017:UK:SRR7265964
SRR3578793	PRJNA315192	SRP071789	SAMN05170849	SRS1464123	ESC_DA2541AA	187568	Human	Human_	2015	11	Europe		UK						Public_Health_England	Escherichia_coli		O15:H18	2016-05-26	2016-05-25	ESC_DA2541AA	0	69	ST69_Cplx	D		21	35	27	6	5	5	4	ftp.sra.ebi.ac.uk/vol1/fastq/SRR357/003/SRR3578793/SRR3578793_1.fastq.gz	ftp.sra.ebi.ac.uk/vol1/fastq/SRR357/003/SRR3578793/SRR3578793_2.fastq.gz		2015:UK:SRR3578793
SRR3578991	PRJNA315192	SRP071789	SAMN05171024	SRS1464263	ESC_DA2439AA	186545	Human	Human_	2015	11	Europe		UK						Public_Health_England	Escherichia_coli		O15:H6	2016-05-26	2016-05-25	ESC_DA2439AA	0	69	ST69_Cplx	D		21	35	27	6	5	5	4	ftp.sra.ebi.ac.uk/vol1/fastq/SRR357/001/SRR3578991/SRR3578991_1.fastq.gz	ftp.sra.ebi.ac.uk/vol1/fastq/SRR357/001/SRR3578991/SRR3578991_2.fastq.gz		2015:UK:SRR3578991
SRR3051017	PRJNA306133	SRP067738	SAMN04357668	SRS1221230	ESC_DA5281AA	HICF12	Human	_Blood	2008	10	Europe		UK	England	Oxfordshire	Oxford	51.75	-1.26	University_of_Oxford	Escherichia_coli			2016-07-01	2016-01-05	ESC_DA5281AA	0	69	ST69_Cplx	D		21	35	27	6	5	5	4	ftp.sra.ebi.ac.uk/vol1/fastq/SRR305/007/SRR3051017/SRR3051017_1.fastq.gz	ftp.sra.ebi.ac.uk/vol1/fastq/SRR305/007/SRR3051017/SRR3051017_2.fastq.gz		2008:UK:SRR3051017
SRR3050902	PRJNA306133	SRP067738	SAMN04357553	SRS1221345	ESC_DA5396AA	HICF87	Human	_Blood	2009	10	Europe		UK	England	Oxfordshire	Oxford	51.75	-1.26	University_of_Oxford	Escherichia_coli			2016-07-01	2016-01-05	ESC_DA5396AA	0	69	ST69_Cplx	D		21	35	27	6	5	5	4	ftp.sra.ebi.ac.uk/vol1/fastq/SRR305/002/SRR3050902/SRR3050902_1.fastq.gz	ftp.sra.ebi.ac.uk/vol1/fastq/SRR305/002/SRR3050902/SRR3050902_2.fastq.gz		2009:UK:SRR3050902
SRR3578620	PRJNA315192	SRP071789	SAMN05170782	SRS1463963	ESC_DA2607AA	182124	Human	Human_	2015	10	Europe		UK						Public_Health_England	Escherichia_coli		O117:H17	2016-05-26	2016-05-25	ESC_DA2607AA	0	69	ST69_Cplx	D		21	35	27	6	5	5	4	ftp.sra.ebi.ac.uk/vol1/fastq/SRR357/000/SRR3578620/SRR3578620_1.fastq.gz	ftp.sra.ebi.ac.uk/vol1/fastq/SRR357/000/SRR3578620/SRR3578620_2.fastq.gz		2015:UK:SRR3578620
SRR3578766	PRJNA315192	SRP071789	SAMN05170832	SRS1464085	ESC_DA2558AA	180530	Human	Human_	2015	10	Europe		UK						Public_Health_England	Escherichia_coli		O44:H18	2016-05-26	2016-05-25	ESC_DA2558AA	0	69	ST69_Cplx	D		21	35	27	6	5	5	4	ftp.sra.ebi.ac.uk/vol1/fastq/SRR357/006/SRR3578766/SRR3578766_1.fastq.gz	ftp.sra.ebi.ac.uk/vol1/fastq/SRR357/006/SRR3578766/SRR3578766_2.fastq.gz		2015:UK:SRR3578766
SRR4184863	PRJNA315192	SRP071789	SAMN05735442	SRS1674922	ESC_EA5254AA	181079	Human	Human_	2015	10	Europe		UK	England					Public_Health_England	Escherichia_coli		O117:H17	2016-09-09	2016-09-08	ESC_EA5254AA	0	69	ST69_Cplx	D		21	35	27	6	5	5	4	ftp.sra.ebi.ac.uk/vol1/fastq/SRR418/003/SRR4184863/SRR4184863_1.fastq.gz	ftp.sra.ebi.ac.uk/vol1/fastq/SRR418/003/SRR4184863/SRR4184863_2.fastq.gz		2015:UK:SRR4184863
SRR7179887	PRJNA248792	SRP042645	SAMN09222079	SRS3313547	ESC_IA8794AA	431302	Human	human_	2017	10	Europe		UK						Public_Health_England	Escherichia_coli		Escherichia_Coli	2018-05-18	2018-05-18	ESC_IA8794AA	0	69	ST69_Cplx	D		21	35	27	6	5	5	4	ftp.sra.ebi.ac.uk/vol1/fastq/SRR717/007/SRR7179887/SRR7179887_1.fastq.gz	ftp.sra.ebi.ac.uk/vol1/fastq/SRR717/007/SRR7179887/SRR7179887_2.fastq.gz		2017:UK:SRR7179887
SRR3050846	PRJNA306133	SRP067738	SAMN04357497	SRS1221400	ESC_DA5452AA	HICF2	Human	_Blood	2008	9	Europe		UK	England	Oxfordshire	Oxford	51.75	-1.26	University_of_Oxford	Escherichia_coli			2016-07-01	2016-01-05	ESC_DA5452AA	0	69	ST69_Cplx	D		21	35	27	6	5	5	4	ftp.sra.ebi.ac.uk/vol1/fastq/SRR305/006/SRR3050846/SRR3050846_1.fastq.gz	ftp.sra.ebi.ac.uk/vol1/fastq/SRR305/006/SRR3050846/SRR3050846_2.fastq.gz		2008:UK:SRR3050846
SRR3050901	PRJNA306133	SRP067738	SAMN04357552	SRS1221346	ESC_DA5397AA	HICF86	Human	_Blood	2009	9	Europe		UK	England	Oxfordshire	Oxford	51.75	-1.26	University_of_Oxford	Escherichia_coli			2016-07-01	2016-01-05	ESC_DA5397AA	0	69	ST69_Cplx	D		21	35	27	6	5	5	4	ftp.sra.ebi.ac.uk/vol1/fastq/SRR305/001/SRR3050901/SRR3050901_1.fastq.gz	ftp.sra.ebi.ac.uk/vol1/fastq/SRR305/001/SRR3050901/SRR3050901_2.fastq.gz		2009:UK:SRR3050901
SRR3531875	PRJNA315192	SRP071789	SAMN05004476	SRS1440037	ESC_DA1527AA	169596	Human	Human_	2015	9	Europe		UK						Public_Health_England	Escherichia_coli		O44:H18	2016-05-19	2016-05-18	ESC_DA1527AA	0	69	ST69_Cplx	D		21	35	27	6	5	5	4	ftp.sra.ebi.ac.uk/vol1/fastq/SRR353/005/SRR3531875/SRR3531875_1.fastq.gz	ftp.sra.ebi.ac.uk/vol1/fastq/SRR353/005/SRR3531875/SRR3531875_2.fastq.gz		2015:UK:SRR3531875
SRR3578767	PRJNA315192	SRP071789	SAMN05170833	SRS1464158	ESC_DA2557AA	164665	Human	Human_	2015	9	Europe		UK						Public_Health_England	Escherichia_coli		O15:H18	2016-05-26	2016-05-25	ESC_DA2557AA	0	69	ST69_Cplx	D		21	35	27	6	5	5	4	ftp.sra.ebi.ac.uk/vol1/fastq/SRR357/007/SRR3578767/SRR3578767_1.fastq.gz	ftp.sra.ebi.ac.uk/vol1/fastq/SRR357/007/SRR3578767/SRR3578767_2.fastq.gz		2015:UK:SRR3578767
SRR4788332	PRJNA315192	SRP071789	SAMN05966849	SRS1775129	ESC_FA0367AA	169595	Human	Human_	2015	9	Europe		UK						Public_Health_England	Escherichia_coli		Escherichia_Coli	2016-11-03	2016-11-03	ESC_FA0367AA	0	69	ST69_Cplx	D		21	35	27	6	5	5	4	ftp.sra.ebi.ac.uk/vol1/fastq/SRR478/002/SRR4788332/SRR4788332_1.fastq.gz	ftp.sra.ebi.ac.uk/vol1/fastq/SRR478/002/SRR4788332/SRR4788332_2.fastq.gz		2015:UK:SRR4788332
SRR7290930	PRJNA248792	SRP042645	SAMN09395191	SRS3404533	ESC_JA2894AA	421570	Human	human_	2017	9	Europe		UK						Public_Health_England	Escherichia_coli		Escherichia_Coli	2018-06-12	2018-06-12	ESC_JA2894AA	0	69	ST69_Cplx	D		21	35	27	6	5	5	4	ftp.sra.ebi.ac.uk/vol1/fastq/SRR729/000/SRR7290930/SRR7290930_1.fastq.gz	ftp.sra.ebi.ac.uk/vol1/fastq/SRR729/000/SRR7290930/SRR7290930_2.fastq.gz		2017:UK:SRR7290930
SRR7291910	PRJNA248792	SRP042645	SAMN09396548	SRS3405414	ESC_JA2782AA	421569	Human	human_	2017	9	Europe		UK						Public_Health_England	Escherichia_coli		Escherichia_Coli	2018-06-12	2018-06-12	ESC_JA2782AA	0	69	ST69_Cplx	D		21	35	27	6	5	5	4	ftp.sra.ebi.ac.uk/vol1/fastq/SRR729/000/SRR7291910/SRR7291910_1.fastq.gz	ftp.sra.ebi.ac.uk/vol1/fastq/SRR729/000/SRR7291910/SRR7291910_2.fastq.gz		2017:UK:SRR7291910
SRR3050948	PRJNA306133	SRP067738	SAMN04357599	SRS1221299	ESC_DA5350AA	HICF163	Human	_Blood	2010	8	Europe		UK	England	Oxfordshire	Oxford	51.75	-1.26	University_of_Oxford	Escherichia_coli			2016-07-01	2016-01-05	ESC_DA5350AA	0	69	ST69_Cplx	D		21	35	27	6	5	5	4	ftp.sra.ebi.ac.uk/vol1/fastq/SRR305/008/SRR3050948/SRR3050948_1.fastq.gz	ftp.sra.ebi.ac.uk/vol1/fastq/SRR305/008/SRR3050948/SRR3050948_2.fastq.gz		2010:UK:SRR3050948
SRR3578952	PRJNA315192	SRP071789	SAMN05170952	SRS1464205	ESC_DA2475AA	152618	Human	Human_	2012	8	Europe		UK						Public_Health_England	Escherichia_coli		O15	2016-05-26	2016-05-25	ESC_DA2475AA	0	69	ST69_Cplx	D		21	35	27	6	5	5	4	ftp.sra.ebi.ac.uk/vol1/fastq/SRR357/002/SRR3578952/SRR3578952_1.fastq.gz	ftp.sra.ebi.ac.uk/vol1/fastq/SRR357/002/SRR3578952/SRR3578952_2.fastq.gz		2012:UK:SRR3578952
SRR3578162	PRJNA315192	SRP071789	SAMN05170571	SRS1463848	ESC_DA2687AA	142169	Human	Human_	2015	8	Europe		UK						Public_Health_England	Escherichia_coli		O157	2016-05-26	2016-05-25	ESC_DA2687AA	0	69	ST69_Cplx	D		21	35	27	6	5	5	4	ftp.sra.ebi.ac.uk/vol1/fastq/SRR357/002/SRR3578162/SRR3578162_1.fastq.gz	ftp.sra.ebi.ac.uk/vol1/fastq/SRR357/002/SRR3578162/SRR3578162_2.fastq.gz		2015:UK:SRR3578162
SRR3578977	PRJNA315192	SRP071789	SAMN05171013	SRS1464241	ESC_DA2450AA	146207	Human	Human_	2015	8	Europe		UK						Public_Health_England	Escherichia_coli		O77	2016-05-26	2016-05-25	ESC_DA2450AA	0	69	ST69_Cplx	D		21	35	27	6	5	5	4	ftp.sra.ebi.ac.uk/vol1/fastq/SRR357/007/SRR3578977/SRR3578977_1.fastq.gz	ftp.sra.ebi.ac.uk/vol1/fastq/SRR357/007/SRR3578977/SRR3578977_2.fastq.gz		2015:UK:SRR3578977
SRR3581444	PRJNA315192	SRP071789	SAMN05171902	SRS1465160	ESC_DA2265AA	146053	Human	Human_	2015	8	Europe		UK						Public_Health_England	Escherichia_coli		O77	2016-05-25	2016-05-25	ESC_DA2265AA	0	69	ST69_Cplx	D		21	35	27	6	5	5	4	ftp.sra.ebi.ac.uk/vol1/fastq/SRR358/004/SRR3581444/SRR3581444_1.fastq.gz	ftp.sra.ebi.ac.uk/vol1/fastq/SRR358/004/SRR3581444/SRR3581444_2.fastq.gz		2015:UK:SRR3581444
SRR3581640	PRJNA315192	SRP071789	SAMN05171922	SRS1465180	ESC_DA2253AA	155581	Human	Human_	2015	8	Europe		UK						Public_Health_England	Escherichia_coli		O25	2016-05-25	2016-05-25	ESC_DA2253AA	0	69	ST69_Cplx	D		21	35	27	6	5	5	4	ftp.sra.ebi.ac.uk/vol1/fastq/SRR358/000/SRR3581640/SRR3581640_1.fastq.gz	ftp.sra.ebi.ac.uk/vol1/fastq/SRR358/000/SRR3581640/SRR3581640_2.fastq.gz		2015:UK:SRR3581640
SRR4787750	PRJNA315192	SRP071789	SAMN05965759	SRS1774561	ESC_FA0589AA	142668	Human	Human_	2015	8	Europe		UK						Public_Health_England	Escherichia_coli		Escherichia_Coli	2016-11-03	2016-11-02	ESC_FA0589AA	0	69	ST69_Cplx	D		21	35	27	6	5	5	4	ftp.sra.ebi.ac.uk/vol1/fastq/SRR478/000/SRR4787750/SRR4787750_1.fastq.gz	ftp.sra.ebi.ac.uk/vol1/fastq/SRR478/000/SRR4787750/SRR4787750_2.fastq.gz		2015:UK:SRR4787750
SRR4897829	PRJNA315192	SRP071789	SAMN05981082	SRS1782515	ESC_FA1379AA	290602	Human	Human_	2016	8	Europe		UK						Public_Health_England	Escherichia_coli		Escherichia_Coli	2016-11-08	2016-11-05	ESC_FA1379AA	0	69	ST69_Cplx	D		21	35	27	6	5	5	4	ftp.sra.ebi.ac.uk/vol1/fastq/SRR489/009/SRR4897829/SRR4897829_1.fastq.gz	ftp.sra.ebi.ac.uk/vol1/fastq/SRR489/009/SRR4897829/SRR4897829_2.fastq.gz		2016:UK:SRR4897829
SRR5470248	PRJNA315192	SRP071789	SAMN06826861	SRS2140272	ESC_GA3091AA	288867	Human	human_	2016	8	Europe		UK						Public_Health_England	Escherichia_coli		Escherichia_Coli	2017-04-25	2017-04-25	ESC_GA3091AA	0	69	ST69_Cplx	D		21	35	27	6	5	5	4	ftp.sra.ebi.ac.uk/vol1/fastq/SRR547/008/SRR5470248/SRR5470248_1.fastq.gz	ftp.sra.ebi.ac.uk/vol1/fastq/SRR547/008/SRR5470248/SRR5470248_2.fastq.gz		2016:UK:SRR5470248
SRR3051005	PRJNA306133	SRP067738	SAMN04357656	SRS1221242	ESC_DA5293AA	HICF247	Human	_Blood	2011	7	Europe		UK	England	Oxfordshire	Oxford	51.75	-1.26	University_of_Oxford	Escherichia_coli			2016-07-01	2016-01-05	ESC_DA5293AA	0	69	ST69_Cplx	D		21	35	27	6	5	5	4	ftp.sra.ebi.ac.uk/vol1/fastq/SRR305/005/SRR3051005/SRR3051005_1.fastq.gz	ftp.sra.ebi.ac.uk/vol1/fastq/SRR305/005/SRR3051005/SRR3051005_2.fastq.gz		2011:UK:SRR3051005
SRR3051030	PRJNA306133	SRP067738	SAMN04357681	SRS1221216	ESC_DA5268AA	HICF67	Human	_Blood	2009	6	Europe		UK	England	Oxfordshire	Oxford	51.75	-1.26	University_of_Oxford	Escherichia_coli			2016-07-01	2016-01-05	ESC_DA5268AA	0	69	ST69_Cplx	D		21	35	27	6	5	5	4	ftp.sra.ebi.ac.uk/vol1/fastq/SRR305/000/SRR3051030/SRR3051030_1.fastq.gz	ftp.sra.ebi.ac.uk/vol1/fastq/SRR305/000/SRR3051030/SRR3051030_2.fastq.gz		2009:UK:SRR3051030
SRR5033668	PRJNA315192	SRP071789	SAMN06035337	SRS1807059	ESC_FA4157AA	122666	Human	Human_	2015	6	Europe		UK						Public_Health_England	Escherichia_coli		Escherichia_Coli	2016-11-20	2016-11-19	ESC_FA4157AA	0	69	ST69_Cplx	D		21	35	27	6	5	5	4	ftp.sra.ebi.ac.uk/vol1/fastq/SRR503/008/SRR5033668/SRR5033668_1.fastq.gz	ftp.sra.ebi.ac.uk/vol1/fastq/SRR503/008/SRR5033668/SRR5033668_2.fastq.gz		2015:UK:SRR5033668
SRR3050882	PRJNA306133	SRP067738	SAMN04357533	SRS1221365	ESC_DA5416AA	HICF53	Human	_Blood	2009	5	Europe		UK	England	Oxfordshire	Oxford	51.75	-1.26	University_of_Oxford	Escherichia_coli			2016-07-01	2016-01-05	ESC_DA5416AA	0	69	ST69_Cplx	D		21	35	27	6	5	5	4	ftp.sra.ebi.ac.uk/vol1/fastq/SRR305/002/SRR3050882/SRR3050882_1.fastq.gz	ftp.sra.ebi.ac.uk/vol1/fastq/SRR305/002/SRR3050882/SRR3050882_2.fastq.gz		2009:UK:SRR3050882
SRR3050883	PRJNA306133	SRP067738	SAMN04357534	SRS1221364	ESC_DA5415AA	HICF54	Human	_Blood	2009	5	Europe		UK	England	Oxfordshire	Oxford	51.75	-1.26	University_of_Oxford	Escherichia_coli			2016-07-01	2016-01-05	ESC_DA5415AA	0	69	ST69_Cplx	D		21	35	27	6	5	5	4	ftp.sra.ebi.ac.uk/vol1/fastq/SRR305/003/SRR3050883/SRR3050883_1.fastq.gz	ftp.sra.ebi.ac.uk/vol1/fastq/SRR305/003/SRR3050883/SRR3050883_2.fastq.gz		2009:UK:SRR3050883
SRR3050930	PRJNA306133	SRP067738	SAMN04357581	SRS1221316	ESC_DA5368AA	HICF141	Human	_Blood	2010	5	Europe		UK	England	Oxfordshire	Oxford	51.75	-1.26	University_of_Oxford	Escherichia_coli			2016-07-01	2016-01-05	ESC_DA5368AA	0	69	ST69_Cplx	D		21	35	27	6	5	5	4	ftp.sra.ebi.ac.uk/vol1/fastq/SRR305/000/SRR3050930/SRR3050930_1.fastq.gz	ftp.sra.ebi.ac.uk/vol1/fastq/SRR305/000/SRR3050930/SRR3050930_2.fastq.gz		2010:UK:SRR3050930
SRR3051036	PRJNA306133	SRP067738	SAMN04357687	SRS1221211	ESC_DA5262AA	HICF136	Human	_Blood	2010	5	Europe		UK	England	Oxfordshire	Oxford	51.75	-1.26	University_of_Oxford	Escherichia_coli			2016-07-01	2016-01-05	ESC_DA5262AA	0	69	ST69_Cplx	D		21	35	27	6	5	5	4	ftp.sra.ebi.ac.uk/vol1/fastq/SRR305/006/SRR3051036/SRR3051036_1.fastq.gz	ftp.sra.ebi.ac.uk/vol1/fastq/SRR305/006/SRR3051036/SRR3051036_2.fastq.gz		2010:UK:SRR3051036
SRR3051002	PRJNA306133	SRP067738	SAMN04357653	SRS1221245	ESC_DA5296AA	HICF242	Human	_Blood	2011	5	Europe		UK	England	Oxfordshire	Oxford	51.75	-1.26	University_of_Oxford	Escherichia_coli			2016-07-01	2016-01-05	ESC_DA5296AA	0	69	ST69_Cplx	D		21	35	27	6	5	5	4	ftp.sra.ebi.ac.uk/vol1/fastq/SRR305/002/SRR3051002/SRR3051002_1.fastq.gz	ftp.sra.ebi.ac.uk/vol1/fastq/SRR305/002/SRR3051002/SRR3051002_2.fastq.gz		2011:UK:SRR3051002
SRR5017468	PRJNA315192	SRP071789	SAMN06014964	SRS1796563	ESC_FA3025AA	253913	Human	Human_	2016	5	Europe		UK						Public_Health_England	Escherichia_coli		Escherichia_Coli	2016-11-16	2016-11-15	ESC_FA3025AA	0	69	ST69_Cplx	D		21	35	27	6	5	5	4	ftp.sra.ebi.ac.uk/vol1/fastq/SRR501/008/SRR5017468/SRR5017468_1.fastq.gz	ftp.sra.ebi.ac.uk/vol1/fastq/SRR501/008/SRR5017468/SRR5017468_2.fastq.gz		2016:UK:SRR5017468
SRR7204450	PRJNA248792	SRP042645	SAMN09238632	SRS3328877	ESC_IA9706AA	539926	Human	human_	2018	5	Europe		UK						Public_Health_England	Escherichia_coli		Escherichia_Coli	2018-05-25	2018-05-23	ESC_IA9706AA	0	69	ST69_Cplx	D		21	35	27	6	5	5	4	ftp.sra.ebi.ac.uk/vol1/fastq/SRR720/000/SRR7204450/SRR7204450_1.fastq.gz	ftp.sra.ebi.ac.uk/vol1/fastq/SRR720/000/SRR7204450/SRR7204450_2.fastq.gz		2018:UK:SRR7204450
SRR7236593	PRJNA248792	SRP042645	SAMN09284698	SRS3356634	ESC_JA0670AA	542114	Human	human_	2018	5	Europe		UK						Public_Health_England	Escherichia_coli		Escherichia_Coli	2018-05-31	2018-05-31	ESC_JA0670AA	0	69	ST69_Cplx	D		21	35	27	6	5	5	4	ftp.sra.ebi.ac.uk/vol1/fastq/SRR723/003/SRR7236593/SRR7236593_1.fastq.gz	ftp.sra.ebi.ac.uk/vol1/fastq/SRR723/003/SRR7236593/SRR7236593_2.fastq.gz		2018:UK:SRR7236593
SRR3050996	PRJNA306133	SRP067738	SAMN04357647	SRS1221251	ESC_DA5302AA	HICF231	Human	_Blood	2011	4	Europe		UK	England	Oxfordshire	Oxford	51.75	-1.26	University_of_Oxford	Escherichia_coli			2016-07-01	2016-01-05	ESC_DA5302AA	0	69	ST69_Cplx	D		21	35	27	6	5	5	4	ftp.sra.ebi.ac.uk/vol1/fastq/SRR305/006/SRR3050996/SRR3050996_1.fastq.gz	ftp.sra.ebi.ac.uk/vol1/fastq/SRR305/006/SRR3050996/SRR3050996_2.fastq.gz		2011:UK:SRR3050996
SRR7221029	PRJNA248792	SRP042645	SAMN09266483	SRS3342035	ESC_JA0064AA	524806	Human	human_	2018	4	Europe		UK						Public_Health_England	Escherichia_coli		Escherichia_Coli	2018-05-30	2018-05-26	ESC_JA0064AA	0	69	ST69_Cplx	D		21	35	27	6	5	5	4	ftp.sra.ebi.ac.uk/vol1/fastq/SRR722/009/SRR7221029/SRR7221029_1.fastq.gz	ftp.sra.ebi.ac.uk/vol1/fastq/SRR722/009/SRR7221029/SRR7221029_2.fastq.gz		2018:UK:SRR7221029
SRR7256988	PRJNA248792	SRP042645	SAMN09345812	SRS3373689	ESC_JA1350AA	524193	Human	human_	2018	4	Europe		UK						Public_Health_England	Escherichia_coli		Escherichia_Coli	2018-06-05	2018-06-05	ESC_JA1350AA	0	69	ST69_Cplx	D		21	35	27	6	5	5	4	ftp.sra.ebi.ac.uk/vol1/fastq/SRR725/008/SRR7256988/SRR7256988_1.fastq.gz	ftp.sra.ebi.ac.uk/vol1/fastq/SRR725/008/SRR7256988/SRR7256988_2.fastq.gz		2018:UK:SRR7256988
SRR3051020	PRJNA306133	SRP067738	SAMN04357671	SRS1221228	ESC_DA5278AA	HICF19	Human	_Blood	2009	3	Europe		UK	England	Oxfordshire	Oxford	51.75	-1.26	University_of_Oxford	Escherichia_coli			2016-07-01	2016-01-05	ESC_DA5278AA	0	69	ST69_Cplx	D		21	35	27	6	5	5	4	ftp.sra.ebi.ac.uk/vol1/fastq/SRR305/000/SRR3051020/SRR3051020_1.fastq.gz	ftp.sra.ebi.ac.uk/vol1/fastq/SRR305/000/SRR3051020/SRR3051020_2.fastq.gz		2009:UK:SRR3051020
SRR7250957	PRJNA248792	SRP042645	SAMN09298279	SRS3368751	ESC_JA1181AA	357744	Human	human_	2017	3	Europe		UK						Public_Health_England	Escherichia_coli		Escherichia_Coli	2018-06-04	2018-06-03	ESC_JA1181AA	0	69	ST69_Cplx	D		21	35	27	6	5	5	4	ftp.sra.ebi.ac.uk/vol1/fastq/SRR725/007/SRR7250957/SRR7250957_1.fastq.gz	ftp.sra.ebi.ac.uk/vol1/fastq/SRR725/007/SRR7250957/SRR7250957_2.fastq.gz		2017:UK:SRR7250957
SRR3050914	PRJNA306133	SRP067738	SAMN04357565	SRS1221333	ESC_DA5384AA	HICF116	Human	_Blood	2010	2	Europe		UK	England	Oxfordshire	Oxford	51.75	-1.26	University_of_Oxford	Escherichia_coli			2016-07-01	2016-01-05	ESC_DA5384AA	0	69	ST69_Cplx	D		21	35	27	6	5	5	4	ftp.sra.ebi.ac.uk/vol1/fastq/SRR305/004/SRR3050914/SRR3050914_1.fastq.gz	ftp.sra.ebi.ac.uk/vol1/fastq/SRR305/004/SRR3050914/SRR3050914_2.fastq.gz		2010:UK:SRR3050914
SRR3050917	PRJNA306133	SRP067738	SAMN04357568	SRS1221330	ESC_DA5381AA	HICF119	Human	_Blood	2010	2	Europe		UK	England	Oxfordshire	Oxford	51.75	-1.26	University_of_Oxford	Escherichia_coli			2016-07-01	2016-01-05	ESC_DA5381AA	0	69	ST69_Cplx	D		21	35	27	6	5	5	4	ftp.sra.ebi.ac.uk/vol1/fastq/SRR305/007/SRR3050917/SRR3050917_1.fastq.gz	ftp.sra.ebi.ac.uk/vol1/fastq/SRR305/007/SRR3050917/SRR3050917_2.fastq.gz		2010:UK:SRR3050917
SRR3050910	PRJNA306133	SRP067738	SAMN04357561	SRS1221337	ESC_DA5388AA	HICF111	Human	_Blood	2010	1	Europe		UK	England	Oxfordshire	Oxford	51.75	-1.26	University_of_Oxford	Escherichia_coli			2016-07-01	2016-01-05	ESC_DA5388AA	0	69	ST69_Cplx	D		21	35	27	6	5	5	4	ftp.sra.ebi.ac.uk/vol1/fastq/SRR305/000/SRR3050910/SRR3050910_1.fastq.gz	ftp.sra.ebi.ac.uk/vol1/fastq/SRR305/000/SRR3050910/SRR3050910_2.fastq.gz		2010:UK:SRR3050910
SRR3574319	PRJNA315192	SRP071789	SAMN05163796	SRS1462940	ESC_DA2118AA	208730	Human	Human_	2016	1	Europe		UK						Public_Health_England	Escherichia_coli		O44:H18	2016-05-24	2016-05-24	ESC_DA2118AA	0	69	ST69_Cplx	D		21	35	27	6	5	5	4	ftp.sra.ebi.ac.uk/vol1/fastq/SRR357/009/SRR3574319/SRR3574319_1.fastq.gz	ftp.sra.ebi.ac.uk/vol1/fastq/SRR357/009/SRR3574319/SRR3574319_2.fastq.gz		2016:UK:SRR3574319
SRR3578166	PRJNA315192	SRP071789	SAMN05170574	SRS1463851	ESC_DA2684AA	203975	Human	Human_	2016	1	Europe		UK						Public_Health_England	Escherichia_coli		O44:H18	2016-05-26	2016-05-25	ESC_DA2684AA	0	69	ST69_Cplx	D		21	35	27	6	5	5	4	ftp.sra.ebi.ac.uk/vol1/fastq/SRR357/006/SRR3578166/SRR3578166_1.fastq.gz	ftp.sra.ebi.ac.uk/vol1/fastq/SRR357/006/SRR3578166/SRR3578166_2.fastq.gz		2016:UK:SRR3578166
SRR3581371	PRJNA315192	SRP071789	SAMN05171843	SRS1465089	ESC_DA2320AA	203974	Human	Human_	2016	1	Europe		UK						Public_Health_England	Escherichia_coli		O25:H18	2016-05-25	2016-05-25	ESC_DA2320AA	0	69	ST69_Cplx	D		21	35	27	6	5	5	4	ftp.sra.ebi.ac.uk/vol1/fastq/SRR358/001/SRR3581371/SRR3581371_1.fastq.gz	ftp.sra.ebi.ac.uk/vol1/fastq/SRR358/001/SRR3581371/SRR3581371_2.fastq.gz		2016:UK:SRR3581371
SRR7291922	PRJNA248792	SRP042645	SAMN09396531	SRS3405434	ESC_JA2779AA	483082	Human	human_	2018	1	Europe		UK						Public_Health_England	Escherichia_coli		Escherichia_Coli	2018-06-12	2018-06-12	ESC_JA2779AA	0	69	ST69_Cplx	D		21	35	27	6	5	5	4	ftp.sra.ebi.ac.uk/vol1/fastq/SRR729/002/SRR7291922/SRR7291922_1.fastq.gz	ftp.sra.ebi.ac.uk/vol1/fastq/SRR729/002/SRR7291922/SRR7291922_2.fastq.gz		2018:UK:SRR7291922
SRR8505930	PRJNA517788	SRP182888	SAMN10845016	SRS4307256	ESC_LA1119AA	M14W071194-25	Human	_urine	2014		Europe		UK				52.9432	-1.18498	University_of_Birmingham	Escherichia_coli			2019-01-30	2019-01-30	ESC_LA1119AA	0	69	ST69_Cplx	D		21	35	27	6	5	5	4	ftp.sra.ebi.ac.uk/vol1/fastq/SRR850/000/SRR8505930/SRR8505930_1.fastq.gz	ftp.sra.ebi.ac.uk/vol1/fastq/SRR850/000/SRR8505930/SRR8505930_2.fastq.gz		2014:UK:SRR8505930
SRR8505931	PRJNA517788	SRP182888	SAMN10845015	SRS4307255	ESC_LA1120AA	F14W138294	Human	_urine	2014		Europe		UK				52.9432	-1.18498	University_of_Birmingham	Escherichia_coli			2019-01-30	2019-01-30	ESC_LA1120AA	0	69	ST69_Cplx	D		21	35	27	6	5	5	4	ftp.sra.ebi.ac.uk/vol1/fastq/SRR850/001/SRR8505931/SRR8505931_1.fastq.gz	ftp.sra.ebi.ac.uk/vol1/fastq/SRR850/001/SRR8505931/SRR8505931_2.fastq.gz		2014:UK:SRR8505931
SRR8505932	PRJNA517788	SRP182888	SAMN10845014	SRS4307254	ESC_LA1121AA	F14W125408	Human	_urine	2014		Europe		UK				52.9432	-1.18498	University_of_Birmingham	Escherichia_coli			2019-01-30	2019-01-30	ESC_LA1121AA	0	69	ST69_Cplx	D		21	35	27	6	5	5	4	ftp.sra.ebi.ac.uk/vol1/fastq/SRR850/002/SRR8505932/SRR8505932_1.fastq.gz	ftp.sra.ebi.ac.uk/vol1/fastq/SRR850/002/SRR8505932/SRR8505932_2.fastq.gz		2014:UK:SRR8505932
SRR8505937	PRJNA517788	SRP182888	SAMN10845017	SRS4307249	ESC_LA1126AA	M14W071194-2	Human	_urine	2014		Europe		UK				52.9432	-1.18498	University_of_Birmingham	Escherichia_coli			2019-01-30	2019-01-30	ESC_LA1126AA	0	69	ST69_Cplx	D		21	35	27	6	5	5	4	ftp.sra.ebi.ac.uk/vol1/fastq/SRR850/007/SRR8505937/SRR8505937_1.fastq.gz	ftp.sra.ebi.ac.uk/vol1/fastq/SRR850/007/SRR8505937/SRR8505937_2.fastq.gz		2014:UK:SRR8505937
SRR7211964	PRJNA454281	SRP148826	SAMN09244791	SRS3334093	ESC_IA9634AA	Mseq#40_79_A1005	Human	_fecal_swab	2015		Europe		UK				53.24	-2.59	University_of_Bath	Escherichia_coli			2018-05-25	2018-05-23	ESC_IA9634AA	0	69	ST69_Cplx	D		21	35	27	6	5	5	4	ftp.sra.ebi.ac.uk/vol1/fastq/SRR721/004/SRR7211964/SRR7211964_1.fastq.gz	ftp.sra.ebi.ac.uk/vol1/fastq/SRR721/004/SRR7211964/SRR7211964_2.fastq.gz		2015:UK:SRR7211964
SRR7211973	PRJNA454281	SRP148826	SAMN09244768	SRS3334084	ESC_IA9643AA	Mseq#40_56_A161	Human	_fecal_swab	2015		Europe		UK				53.24	-2.59	University_of_Bath	Escherichia_coli			2018-05-25	2018-05-23	ESC_IA9643AA	0	69	ST69_Cplx	D		21	35	27	6	5	5	4	ftp.sra.ebi.ac.uk/vol1/fastq/SRR721/003/SRR7211973/SRR7211973_1.fastq.gz	ftp.sra.ebi.ac.uk/vol1/fastq/SRR721/003/SRR7211973/SRR7211973_2.fastq.gz		2015:UK:SRR7211973
SRR7211978	PRJNA454281	SRP148826	SAMN09244794	SRS3334079	ESC_IA9648AA	Mseq#40_82_A1281	Human	_fecal_swab	2015		Europe		UK				53.24	-2.59	University_of_Bath	Escherichia_coli			2018-05-25	2018-05-23	ESC_IA9648AA	0	69	ST69_Cplx	D		21	35	27	6	5	5	4	ftp.sra.ebi.ac.uk/vol1/fastq/SRR721/008/SRR7211978/SRR7211978_1.fastq.gz	ftp.sra.ebi.ac.uk/vol1/fastq/SRR721/008/SRR7211978/SRR7211978_2.fastq.gz		2015:UK:SRR7211978
SRR7211986	PRJNA454281	SRP148826	SAMN09244758	SRS3334071	ESC_IA9656AA	Mseq#40_46_A181	Human	_fecal_swab	2015		Europe		UK				53.24	-2.59	University_of_Bath	Escherichia_coli			2018-05-25	2018-05-23	ESC_IA9656AA	0	69	ST69_Cplx	D		21	35	27	6	5	5	4	ftp.sra.ebi.ac.uk/vol1/fastq/SRR721/006/SRR7211986/SRR7211986_1.fastq.gz	ftp.sra.ebi.ac.uk/vol1/fastq/SRR721/006/SRR7211986/SRR7211986_2.fastq.gz		2015:UK:SRR7211986
SRR6892742	PRJNA445400	SRP136386	SAMN08783806	SRS3088750	ESC_IA5659AA	35173	Human	_stool	2014	12	North_America		USA	New_York		New_York	40.8407	-73.942	Columbia_University	Escherichia_coli			2018-03-27	2018-03-24	ESC_IA5659AA	0	69	ST69_Cplx	D		21	35	27	6	5	5	4	ftp.sra.ebi.ac.uk/vol1/fastq/SRR689/002/SRR6892742/SRR6892742_1.fastq.gz	ftp.sra.ebi.ac.uk/vol1/fastq/SRR689/002/SRR6892742/SRR6892742_2.fastq.gz		2014:USA:SRR6892742
SRR5430177	PRJNA381936	SRP103382	SAMN06702081	SRS2110689	ESC_LA7412AA	Ecoli459	Human	_Peritoneal_fluid	2014	11	Unresolved		USA				32.8801	-117.234	UC_San_Diego	Escherichia_coli			2019-02-11	2018-05-01	ESC_LA7412AA	0	69	ST69_Cplx	D		21	35	27	6	5	5	4	ftp.sra.ebi.ac.uk/vol1/fastq/SRR543/007/SRR5430177/SRR5430177_1.fastq.gz	ftp.sra.ebi.ac.uk/vol1/fastq/SRR543/007/SRR5430177/SRR5430177_2.fastq.gz		2014:USA:SRR5430177
SRR5430190	PRJNA381936	SRP103382	SAMN06702068	SRS2110704	ESC_LA7399AA	Ecoli939	Human	_blood	2014	11	Unresolved		USA				32.8801	-117.234	UC_San_Diego	Escherichia_coli			2019-02-11	2018-05-01	ESC_LA7399AA	0	69	ST69_Cplx	D		21	35	27	6	5	5	4	ftp.sra.ebi.ac.uk/vol1/fastq/SRR543/000/SRR5430190/SRR5430190_1.fastq.gz	ftp.sra.ebi.ac.uk/vol1/fastq/SRR543/000/SRR5430190/SRR5430190_2.fastq.gz		2014:USA:SRR5430190
SRR7839438	PRJNA435617	SRP161802	SAMN10039421	SRS3783916	ESC_KA0870AA	ST69	Human	_Facility_5_Perirectal	2014	11	North_America		USA	Michigan					University_of_Michigan	Escherichia_coli			2018-09-16	2018-09-14	ESC_KA0870AA	0	69	ST69_Cplx	D		21	35	27	6	5	5	4	ftp.sra.ebi.ac.uk/vol1/fastq/SRR783/008/SRR7839438/SRR7839438_1.fastq.gz	ftp.sra.ebi.ac.uk/vol1/fastq/SRR783/008/SRR7839438/SRR7839438_2.fastq.gz		2014:USA:SRR7839438
SRR7840146	PRJNA435617	SRP161802	SAMN10039510	SRS3784292	ESC_KA0774AA	ST69	Human	_Facility_D_Perirectal	2010	10	North_America		USA	Michigan					University_of_Michigan	Escherichia_coli			2018-09-16	2018-09-14	ESC_KA0774AA	0	69	ST69_Cplx	D		21	35	27	6	5	5	4	ftp.sra.ebi.ac.uk/vol1/fastq/SRR784/006/SRR7840146/SRR7840146_1.fastq.gz	ftp.sra.ebi.ac.uk/vol1/fastq/SRR784/006/SRR7840146/SRR7840146_2.fastq.gz		2010:USA:SRR7840146
SRR7839437	PRJNA435617	SRP161802	SAMN10039424	SRS3783919	ESC_KA0869AA	ST69	Human	_Facility_I_Perirectal	2012	10	North_America		USA	Michigan					University_of_Michigan	Escherichia_coli			2018-09-16	2018-09-14	ESC_KA0869AA	0	69	ST69_Cplx	D		21	35	27	6	5	5	4	ftp.sra.ebi.ac.uk/vol1/fastq/SRR783/007/SRR7839437/SRR7839437_1.fastq.gz	ftp.sra.ebi.ac.uk/vol1/fastq/SRR783/007/SRR7839437/SRR7839437_2.fastq.gz		2012:USA:SRR7839437
SRR7839763	PRJNA435617	SRP161802	SAMN10039485	SRS3784179	ESC_KA0797AA	ST69	Human	_Facility_L_Perirectal	2010	8	North_America		USA	Michigan					University_of_Michigan	Escherichia_coli			2018-09-16	2018-09-14	ESC_KA0797AA	0	69	ST69_Cplx	D		21	35	27	6	5	5	4	ftp.sra.ebi.ac.uk/vol1/fastq/SRR783/003/SRR7839763/SRR7839763_1.fastq.gz	ftp.sra.ebi.ac.uk/vol1/fastq/SRR783/003/SRR7839763/SRR7839763_2.fastq.gz		2010:USA:SRR7839763
SRR7840150	PRJNA435617	SRP161802	SAMN10039395	SRS3784288	ESC_KA0778AA	ST69	Human	_Facility_J_Perirectal	2010	7	North_America		USA	Michigan					University_of_Michigan	Escherichia_coli			2018-09-16	2018-09-14	ESC_KA0778AA	0	69	ST69_Cplx	D		21	35	27	6	5	5	4	ftp.sra.ebi.ac.uk/vol1/fastq/SRR784/000/SRR7840150/SRR7840150_1.fastq.gz	ftp.sra.ebi.ac.uk/vol1/fastq/SRR784/000/SRR7840150/SRR7840150_2.fastq.gz		2010:USA:SRR7840150
SRR3929021	PRJNA328507	SRP078821	SAMN05389651	SRS1569097	ESC_EA1573AA	MLST-69	Human	_Urine	2015	7	North_America		USA	Colorado					Emory_University	Escherichia_coli			2016-07-22	2016-07-22	ESC_EA1573AA	0	69	ST69_Cplx	D		21	35	27	6	5	5	4	ftp.sra.ebi.ac.uk/vol1/fastq/SRR392/001/SRR3929021/SRR3929021_1.fastq.gz	ftp.sra.ebi.ac.uk/vol1/fastq/SRR392/001/SRR3929021/SRR3929021_2.fastq.gz		2015:USA:SRR3929021
SRR5082115	PRJNA218110	SRP046387	SAMN06093976	SRS1840330	ESC_FA4743AA	PNUSAE005229	Human		2015	7	North_America		USA						Centers_for_Disease_Control_and_Prevention_Enteric_Diseases_Laboratory_Branch	Escherichia_coli			2016-12-07	2016-12-06	ESC_FA4743AA	0	69	ST69_Cplx	D		21	35	27	6	5	5	4	ftp.sra.ebi.ac.uk/vol1/fastq/SRR508/005/SRR5082115/SRR5082115_1.fastq.gz	ftp.sra.ebi.ac.uk/vol1/fastq/SRR508/005/SRR5082115/SRR5082115_2.fastq.gz		2015:USA:SRR5082115
SRR5430159	PRJNA381936	SRP103382	SAMN06702099	SRS2110673	ESC_LA7430AA	Ecoli231	Human	_blood	2015	7	Unresolved		USA				32.8801	-117.234	UC_San_Diego	Escherichia_coli			2019-02-11	2018-05-01	ESC_LA7430AA	0	69	ST69_Cplx	D		21	35	27	6	5	5	4	ftp.sra.ebi.ac.uk/vol1/fastq/SRR543/009/SRR5430159/SRR5430159_1.fastq.gz	ftp.sra.ebi.ac.uk/vol1/fastq/SRR543/009/SRR5430159/SRR5430159_2.fastq.gz		2015:USA:SRR5430159
SRR7693734	PRJNA486009	SRP157939	SAMN09832999	SRS3669854	ESC_LA2445AA	E130_1	Human	_stool_male	2014	6	Unresolved		USA				0.96	-79.65	Georgia_Institute_of_Technology	Escherichia_coli			2019-02-11	2018-12-15	ESC_LA2445AA	0	69	ST69_Cplx	D		21	35	27	6	5	5	4	ftp.sra.ebi.ac.uk/vol1/fastq/SRR769/004/SRR7693734/SRR7693734_1.fastq.gz	ftp.sra.ebi.ac.uk/vol1/fastq/SRR769/004/SRR7693734/SRR7693734_2.fastq.gz		2014:USA:SRR7693734
SRR7693779	PRJNA486009	SRP157939	SAMN09833006	SRS3669810	ESC_LA2490AA	E140	Human	_stool_male	2014	6	Unresolved		USA				0.96	-79.65	Georgia_Institute_of_Technology	Escherichia_coli			2019-02-11	2018-12-15	ESC_LA2490AA	0	69	ST69_Cplx	D		21	35	27	6	5	5	4	ftp.sra.ebi.ac.uk/vol1/fastq/SRR769/009/SRR7693779/SRR7693779_1.fastq.gz	ftp.sra.ebi.ac.uk/vol1/fastq/SRR769/009/SRR7693779/SRR7693779_2.fastq.gz		2014:USA:SRR7693779
SRR7839780	PRJNA435617	SRP161802	SAMN10039348	SRS3784161	ESC_KA0810AA	ST69	Human	_Facility_K_Groin	2011	5	North_America		USA	Michigan					University_of_Michigan	Escherichia_coli			2018-09-16	2018-09-14	ESC_KA0810AA	0	69	ST69_Cplx	D		21	35	27	6	5	5	4	ftp.sra.ebi.ac.uk/vol1/fastq/SRR783/000/SRR7839780/SRR7839780_1.fastq.gz	ftp.sra.ebi.ac.uk/vol1/fastq/SRR783/000/SRR7839780/SRR7839780_2.fastq.gz		2011:USA:SRR7839780
SRR7693596	PRJNA486009	SRP157939	SAMN09833047	SRS3669993	ESC_LA2307AA	E44_6	Human	_stool_male	2014	5	Unresolved		USA				0.96	-79.65	Georgia_Institute_of_Technology	Escherichia_coli			2019-02-11	2018-12-15	ESC_LA2307AA	0	69	ST69_Cplx	D		21	35	27	6	5	5	4	ftp.sra.ebi.ac.uk/vol1/fastq/SRR769/006/SRR7693596/SRR7693596_1.fastq.gz	ftp.sra.ebi.ac.uk/vol1/fastq/SRR769/006/SRR7693596/SRR7693596_2.fastq.gz		2014:USA:SRR7693596
SRR5430162	PRJNA381936	SRP103382	SAMN06702096	SRS2110675	ESC_LA7427AA	ecoli039	Human	_blood	2015	2	Unresolved		USA				32.8801	-117.234	UC_San_Diego	Escherichia_coli			2019-02-11	2018-05-01	ESC_LA7427AA	0	69	ST69_Cplx	D		21	35	27	6	5	5	4	ftp.sra.ebi.ac.uk/vol1/fastq/SRR543/002/SRR5430162/SRR5430162_1.fastq.gz	ftp.sra.ebi.ac.uk/vol1/fastq/SRR543/002/SRR5430162/SRR5430162_2.fastq.gz		2015:USA:SRR5430162
SRR5430170	PRJNA381936	SRP103382	SAMN06702088	SRS2110685	ESC_LA7419AA	ecoli323	Human	_blood	2015	2	Unresolved		USA				32.8801	-117.234	UC_San_Diego	Escherichia_coli			2019-02-11	2018-05-01	ESC_LA7419AA	0	69	ST69_Cplx	D		21	35	27	6	5	5	4	ftp.sra.ebi.ac.uk/vol1/fastq/SRR543/000/SRR5430170/SRR5430170_1.fastq.gz	ftp.sra.ebi.ac.uk/vol1/fastq/SRR543/000/SRR5430170/SRR5430170_2.fastq.gz		2015:USA:SRR5430170
SRR7304512	PRJNA475142	SRP150422	SAMN09405840	SRS3413368	ESC_LA3899AA	V10	Human	_blood	1983		North_America		USA						George_Washington_University	Escherichia_coli			2019-02-11	2018-09-18	ESC_LA3899AA	0	69	ST69_Cplx	D		21	35	27	6	5	5	4	ftp.sra.ebi.ac.uk/vol1/fastq/SRR730/002/SRR7304512/SRR7304512_1.fastq.gz	ftp.sra.ebi.ac.uk/vol1/fastq/SRR730/002/SRR7304512/SRR7304512_2.fastq.gz		1983:USA:SRR7304512
SRR4261770	PRJNA230969	SRP058582	SAMN05591544	SRS1703304	ESC_EA5921AA	MOD1-EC685	Human	_blood	1985		North_America		USA	Washington					FDA_Center_for_Food_Safety_and_Applied_Nutrition	Escherichia_coli		O9:K34:H-	2016-09-20	2015-01-01	ESC_EA5921AA	0	69	ST69_Cplx	D		21	35	27	6	5	5	4	ftp.sra.ebi.ac.uk/vol1/fastq/SRR426/000/SRR4261770/SRR4261770_1.fastq.gz	ftp.sra.ebi.ac.uk/vol1/fastq/SRR426/000/SRR4261770/SRR4261770_2.fastq.gz		1985:USA:SRR4261770
SRR5330835	PRJNA230969	SRP058582	SAMN05591543	SRS2039677	ESC_GA0273AA	MOD1-EC686	Human	_blood	1985		North_America		USA	Washington					FDA_Center_for_Food_Safety_and_Applied_Nutrition	Escherichia_coli		O77:K54:H18	2017-03-10	2017-03-09	ESC_GA0273AA	0	69	ST69_Cplx	D		21	35	27	6	5	5	4	ftp.sra.ebi.ac.uk/vol1/fastq/SRR533/005/SRR5330835/SRR5330835_1.fastq.gz	ftp.sra.ebi.ac.uk/vol1/fastq/SRR533/005/SRR5330835/SRR5330835_2.fastq.gz	y	1985:USA:SRR5330835
SRR7304474	PRJNA475142	SRP150422	SAMN09405836	SRS3413390	ESC_LA3861AA	146	Human	_urine	1996		North_America		USA						George_Washington_University	Escherichia_coli			2019-02-11	2018-09-18	ESC_LA3861AA	0	69	ST69_Cplx	D		21	35	27	6	5	5	4	ftp.sra.ebi.ac.uk/vol1/fastq/SRR730/004/SRR7304474/SRR7304474_1.fastq.gz	ftp.sra.ebi.ac.uk/vol1/fastq/SRR730/004/SRR7304474/SRR7304474_2.fastq.gz		1996:USA:SRR7304474
SRR7304515	PRJNA475142	SRP150422	SAMN09405837	SRS3413348	ESC_LA3902AA	198	Human	_urine	1996		North_America		USA						George_Washington_University	Escherichia_coli			2019-02-11	2018-09-18	ESC_LA3902AA	0	69	ST69_Cplx	D		21	35	27	6	5	5	4	ftp.sra.ebi.ac.uk/vol1/fastq/SRR730/005/SRR7304515/SRR7304515_1.fastq.gz	ftp.sra.ebi.ac.uk/vol1/fastq/SRR730/005/SRR7304515/SRR7304515_2.fastq.gz		1996:USA:SRR7304515
SRR7304473	PRJNA475142	SRP150422	SAMN09405835	SRS3413388	ESC_LA3860AA	62	Human	_urine	1998		North_America		USA						George_Washington_University	Escherichia_coli			2019-02-11	2018-09-18	ESC_LA3860AA	0	69	ST69_Cplx	D		21	35	27	6	5	5	4	ftp.sra.ebi.ac.uk/vol1/fastq/SRR730/003/SRR7304473/SRR7304473_1.fastq.gz	ftp.sra.ebi.ac.uk/vol1/fastq/SRR730/003/SRR7304473/SRR7304473_2.fastq.gz		1998:USA:SRR7304473
SRR7304479	PRJNA475142	SRP150422	SAMN09405831	SRS3413385	ESC_LA3866AA	541	Human	_feces	1998		North_America		USA						George_Washington_University	Escherichia_coli			2019-02-11	2018-09-18	ESC_LA3866AA	0	69	ST69_Cplx	D		21	35	27	6	5	5	4	ftp.sra.ebi.ac.uk/vol1/fastq/SRR730/009/SRR7304479/SRR7304479_1.fastq.gz	ftp.sra.ebi.ac.uk/vol1/fastq/SRR730/009/SRR7304479/SRR7304479_2.fastq.gz		1998:USA:SRR7304479
SRR7304480	PRJNA475142	SRP150422	SAMN09405832	SRS3413383	ESC_LA3867AA	984	Human	_feces	1998		North_America		USA						George_Washington_University	Escherichia_coli			2019-02-11	2018-09-18	ESC_LA3867AA	0	69	ST69_Cplx	D		21	35	27	6	5	5	4	ftp.sra.ebi.ac.uk/vol1/fastq/SRR730/000/SRR7304480/SRR7304480_1.fastq.gz	ftp.sra.ebi.ac.uk/vol1/fastq/SRR730/000/SRR7304480/SRR7304480_2.fastq.gz		1998:USA:SRR7304480
SRR7304513	PRJNA475142	SRP150422	SAMN09405839	SRS3413350	ESC_LA3900AA	1252	Human	_blood	1998		North_America		USA						George_Washington_University	Escherichia_coli			2019-02-11	2018-09-18	ESC_LA3900AA	0	69	ST69_Cplx	D		21	35	27	6	5	5	4	ftp.sra.ebi.ac.uk/vol1/fastq/SRR730/003/SRR7304513/SRR7304513_1.fastq.gz	ftp.sra.ebi.ac.uk/vol1/fastq/SRR730/003/SRR7304513/SRR7304513_2.fastq.gz		1998:USA:SRR7304513
SRR7304482	PRJNA475142	SRP150422	SAMN09405834	SRS3413381	ESC_LA3869AA	216	Human	_urine	1999		North_America		USA						George_Washington_University	Escherichia_coli			2019-02-11	2018-09-18	ESC_LA3869AA	0	69	ST69_Cplx	D		21	35	27	6	5	5	4	ftp.sra.ebi.ac.uk/vol1/fastq/SRR730/002/SRR7304482/SRR7304482_1.fastq.gz	ftp.sra.ebi.ac.uk/vol1/fastq/SRR730/002/SRR7304482/SRR7304482_2.fastq.gz		1999:USA:SRR7304482
UMN026_ExPEC		ERS610168					Human		1999				USA																												1999:USA:UMN026_ExPEC
SRR7304477	PRJNA475142	SRP150422	SAMN09405829	SRS3413386	ESC_LA3864AA	1302	Human	_feces	2002		North_America		USA						George_Washington_University	Escherichia_coli			2019-02-11	2018-09-18	ESC_LA3864AA	0	69	ST69_Cplx	D		21	35	27	6	5	5	4	ftp.sra.ebi.ac.uk/vol1/fastq/SRR730/007/SRR7304477/SRR7304477_1.fastq.gz	ftp.sra.ebi.ac.uk/vol1/fastq/SRR730/007/SRR7304477/SRR7304477_2.fastq.gz		2002:USA:SRR7304477
SRR3098801	PRJNA290784	SRP068372	SAMN03922933	SRS1246366	ESC_DA4852AA	GN02270	Human	_Bodily_fluid	2004		North_America		USA				36	-78.9	JCVI	Escherichia_coli			2016-07-01	2016-01-17	ESC_DA4852AA	0	69	ST69_Cplx	D		21	35	27	6	5	5	4	ftp.sra.ebi.ac.uk/vol1/fastq/SRR309/001/SRR3098801/SRR3098801_1.fastq.gz	ftp.sra.ebi.ac.uk/vol1/fastq/SRR309/001/SRR3098801/SRR3098801_2.fastq.gz		2004:USA:SRR3098801
SRR3098835	PRJNA290784	SRP068372	SAMN03922982	SRS1246398	ESC_DA4820AA	GN02460	Human	_Bodily_fluid	2006		North_America		USA				36	-78.9	JCVI	Escherichia_coli			2016-07-01	2016-01-17	ESC_DA4820AA	0	69	ST69_Cplx	D		21	35	27	6	5	5	4	ftp.sra.ebi.ac.uk/vol1/fastq/SRR309/005/SRR3098835/SRR3098835_1.fastq.gz	ftp.sra.ebi.ac.uk/vol1/fastq/SRR309/005/SRR3098835/SRR3098835_2.fastq.gz		2006:USA:SRR3098835
SRR1314215	PRJNA248737	SRP042632	SAMN02801812	SRS624528	ESC_BA5497AA	blood-08-0081	Human	blood_from_patient_with_bacteremia_	2008		North_America		USA	Washington					UNIVERSITY_OF_WASHINGTON	Escherichia_coli			2015-08-27	2014-10-26	ESC_BA5497AA	0	69	ST69_Cplx	D		21	35	27	6	5	5	4	ftp.sra.ebi.ac.uk/vol1/fastq/SRR131/005/SRR1314215/SRR1314215_1.fastq.gz	ftp.sra.ebi.ac.uk/vol1/fastq/SRR131/005/SRR1314215/SRR1314215_2.fastq.gz		2008:USA:SRR1314215
SRR6179276	PRJNA368991	SRP101451	SAMN07717134	SRS2599210	ESC_HA6173AA	TW18259	Human	stool_	2008		North_America		USA	Michigan					FDA_Center_for_Food_Safety_and_Applied_Nutrition	Escherichia_coli			2017-10-17	2017-10-17	ESC_HA6173AA	0	69	ST69_Cplx	D		21	35	27	6	5	5	4	ftp.sra.ebi.ac.uk/vol1/fastq/SRR617/006/SRR6179276/SRR6179276_1.fastq.gz	ftp.sra.ebi.ac.uk/vol1/fastq/SRR617/006/SRR6179276/SRR6179276_2.fastq.gz		2008:USA:SRR6179276
SRR1314261	PRJNA248737	SRP042632	SAMN02801858	SRS624574	ESC_BA5402AA	blood-09-1294	Human	blood_from_patient_with_bacteremia_	2009		North_America		USA						UNIVERSITY_OF_WASHINGTON	Escherichia_coli			2015-08-27	2014-10-26	ESC_BA5402AA	0	69	ST69_Cplx	D		21	35	27	6	5	5	4	ftp.sra.ebi.ac.uk/vol1/fastq/SRR131/001/SRR1314261/SRR1314261_1.fastq.gz	ftp.sra.ebi.ac.uk/vol1/fastq/SRR131/001/SRR1314261/SRR1314261_2.fastq.gz		2009:USA:SRR1314261
SRR1314262	PRJNA248737	SRP042632	SAMN02801859	SRS624575	ESC_BA5400AA	blood-09-1305rep1	Human	blood_from_patient_with_bacteremia_	2009		North_America		USA						UNIVERSITY_OF_WASHINGTON	Escherichia_coli			2015-08-27	2014-10-26	ESC_BA5400AA	0	69	ST69_Cplx	D		21	35	27	6	5	5	4	ftp.sra.ebi.ac.uk/vol1/fastq/SRR131/002/SRR1314262/SRR1314262_1.fastq.gz	ftp.sra.ebi.ac.uk/vol1/fastq/SRR131/002/SRR1314262/SRR1314262_2.fastq.gz		2009:USA:SRR1314262
SRR1314263	PRJNA248737	SRP042632	SAMN02801860	SRS624576	ESC_BA5398AA	blood-09-1305rep2	Human	blood_from_patient_with_bacteremia_	2009		North_America		USA						UNIVERSITY_OF_WASHINGTON	Escherichia_coli			2015-08-27	2014-10-26	ESC_BA5398AA	0	69	ST69_Cplx	D		21	35	27	6	5	5	4	ftp.sra.ebi.ac.uk/vol1/fastq/SRR131/003/SRR1314263/SRR1314263_1.fastq.gz	ftp.sra.ebi.ac.uk/vol1/fastq/SRR131/003/SRR1314263/SRR1314263_2.fastq.gz		2009:USA:SRR1314263
SRR1314274	PRJNA248737	SRP042632	SAMN02801871	SRS624587	ESC_BA5377AA	blood-10-0675	Human	blood_from_patient_with_bacteremia_	2010		North_America		USA						UNIVERSITY_OF_WASHINGTON	Escherichia_coli			2015-08-27	2014-10-26	ESC_BA5377AA	0	69	ST69_Cplx	D		21	35	27	6	5	5	4	ftp.sra.ebi.ac.uk/vol1/fastq/SRR131/004/SRR1314274/SRR1314274_1.fastq.gz	ftp.sra.ebi.ac.uk/vol1/fastq/SRR131/004/SRR1314274/SRR1314274_2.fastq.gz		2010:USA:SRR1314274
SRR1314276	PRJNA248737	SRP042632	SAMN02801873	SRS624589	ESC_BA5373AA	blood-10-0684	Human	blood_from_patient_with_bacteremia_	2010		North_America		USA						UNIVERSITY_OF_WASHINGTON	Escherichia_coli			2015-08-27	2014-10-26	ESC_BA5373AA	0	69	ST69_Cplx	D		21	35	27	6	5	5	4	ftp.sra.ebi.ac.uk/vol1/fastq/SRR131/006/SRR1314276/SRR1314276_1.fastq.gz	ftp.sra.ebi.ac.uk/vol1/fastq/SRR131/006/SRR1314276/SRR1314276_2.fastq.gz		2010:USA:SRR1314276
SRR8871581	PRJNA530580	SRP191588	SAMN11319374	SRS4603150	ESC_MA3335AA	G261	Human		2010		Unresolved		USA						University_of_Washington	Escherichia_coli			2019-04-10	2019-04-09	ESC_MA3335AA	0	69	ST69_Cplx	D		21	35	27	6	5	5	4	ftp.sra.ebi.ac.uk/vol1/fastq/SRR887/001/SRR8871581/SRR8871581_1.fastq.gz	ftp.sra.ebi.ac.uk/vol1/fastq/SRR887/001/SRR8871581/SRR8871581_2.fastq.gz		2010:USA:SRR8871581
SRR8871595	PRJNA530580	SRP191588	SAMN11319486	SRS4603136	ESC_MA3349AA	U096	Human	_urine_Age:_73	2010		Unresolved		USA						University_of_Washington	Escherichia_coli			2019-04-10	2019-04-09	ESC_MA3349AA	0	69	ST69_Cplx	D		21	35	27	6	5	5	4	ftp.sra.ebi.ac.uk/vol1/fastq/SRR887/005/SRR8871595/SRR8871595_1.fastq.gz	ftp.sra.ebi.ac.uk/vol1/fastq/SRR887/005/SRR8871595/SRR8871595_2.fastq.gz		2010:USA:SRR8871595
SRR8871599	PRJNA530580	SRP191588	SAMN11319489	SRS4603132	ESC_MA3353AA	U119	Human	_urine_Age:_30	2010		Unresolved		USA						University_of_Washington	Escherichia_coli			2019-04-10	2019-04-09	ESC_MA3353AA	0	69	ST69_Cplx	D		21	35	27	6	5	5	4	ftp.sra.ebi.ac.uk/vol1/fastq/SRR887/009/SRR8871599/SRR8871599_1.fastq.gz	ftp.sra.ebi.ac.uk/vol1/fastq/SRR887/009/SRR8871599/SRR8871599_2.fastq.gz		2010:USA:SRR8871599
SRR8871624	PRJNA530580	SRP191588	SAMN11319342	SRS4603451	ESC_MA3053AA	G004	Human		2010		Unresolved		USA						University_of_Washington	Escherichia_coli			2019-04-10	2019-04-09	ESC_MA3053AA	0	69	ST69_Cplx	D		21	35	27	6	5	5	4	ftp.sra.ebi.ac.uk/vol1/fastq/SRR887/004/SRR8871624/SRR8871624_1.fastq.gz	ftp.sra.ebi.ac.uk/vol1/fastq/SRR887/004/SRR8871624/SRR8871624_2.fastq.gz		2010:USA:SRR8871624
SRR8871646	PRJNA530580	SRP191588	SAMN11319179	SRS4603429	ESC_MA3075AA	G272	Human		2010		Unresolved		USA						University_of_Washington	Escherichia_coli			2019-04-10	2019-04-09	ESC_MA3075AA	0	69	ST69_Cplx	D		21	35	27	6	5	5	4	ftp.sra.ebi.ac.uk/vol1/fastq/SRR887/006/SRR8871646/SRR8871646_1.fastq.gz	ftp.sra.ebi.ac.uk/vol1/fastq/SRR887/006/SRR8871646/SRR8871646_2.fastq.gz		2010:USA:SRR8871646
SRR8871648	PRJNA530580	SRP191588	SAMN11319180	SRS4603427	ESC_MA3077AA	G300	Human		2010		Unresolved		USA						University_of_Washington	Escherichia_coli			2019-04-10	2019-04-09	ESC_MA3077AA	0	69	ST69_Cplx	D		21	35	27	6	5	5	4	ftp.sra.ebi.ac.uk/vol1/fastq/SRR887/008/SRR8871648/SRR8871648_1.fastq.gz	ftp.sra.ebi.ac.uk/vol1/fastq/SRR887/008/SRR8871648/SRR8871648_2.fastq.gz		2010:USA:SRR8871648
SRR8871658	PRJNA530580	SRP191588	SAMN11319187	SRS4603417	ESC_MA3086AA	M095	Human	_urine_Age:_80	2010		Unresolved		USA						University_of_Washington	Escherichia_coli			2019-04-10	2019-04-09	ESC_MA3086AA	0	69	ST69_Cplx	D		21	35	27	6	5	5	4	ftp.sra.ebi.ac.uk/vol1/fastq/SRR887/008/SRR8871658/SRR8871658_1.fastq.gz	ftp.sra.ebi.ac.uk/vol1/fastq/SRR887/008/SRR8871658/SRR8871658_2.fastq.gz		2010:USA:SRR8871658
SRR8871662	PRJNA530580	SRP191588	SAMN11319186	SRS4603413	ESC_MA3090AA	M070	Human	_urine_Age:_86	2010		Unresolved		USA						University_of_Washington	Escherichia_coli			2019-04-10	2019-04-09	ESC_MA3090AA	0	69	ST69_Cplx	D		21	35	27	6	5	5	4	ftp.sra.ebi.ac.uk/vol1/fastq/SRR887/002/SRR8871662/SRR8871662_1.fastq.gz	ftp.sra.ebi.ac.uk/vol1/fastq/SRR887/002/SRR8871662/SRR8871662_2.fastq.gz		2010:USA:SRR8871662
SRR8871724	PRJNA530580	SRP191588	SAMN11319503	SRS4603351	ESC_MA3145AA	U197	Human	_urine	2010		Unresolved		USA						University_of_Washington	Escherichia_coli			2019-04-10	2019-04-09	ESC_MA3145AA	0	69	ST69_Cplx	D		21	35	27	6	5	5	4	ftp.sra.ebi.ac.uk/vol1/fastq/SRR887/004/SRR8871724/SRR8871724_1.fastq.gz	ftp.sra.ebi.ac.uk/vol1/fastq/SRR887/004/SRR8871724/SRR8871724_2.fastq.gz		2010:USA:SRR8871724
SRR8871726	PRJNA530580	SRP191588	SAMN11319505	SRS4603349	ESC_MA3421AA	U200	Human	_urine_Age:_24	2010		Unresolved		USA						University_of_Washington	Escherichia_coli			2019-04-10	2019-04-10	ESC_MA3421AA	0	69	ST69_Cplx	D		21	35	27	6	5	5	4	ftp.sra.ebi.ac.uk/vol1/fastq/SRR887/006/SRR8871726/SRR8871726_1.fastq.gz	ftp.sra.ebi.ac.uk/vol1/fastq/SRR887/006/SRR8871726/SRR8871726_2.fastq.gz		2010:USA:SRR8871726
SRR8871761	PRJNA530580	SRP191588	SAMN11319471	SRS4603314	ESC_MA3171AA	U042	Human	_urine_Age:_52	2010		Unresolved		USA						University_of_Washington	Escherichia_coli			2019-04-10	2019-04-09	ESC_MA3171AA	0	69	ST69_Cplx	D		21	35	27	6	5	5	4	ftp.sra.ebi.ac.uk/vol1/fastq/SRR887/001/SRR8871761/SRR8871761_1.fastq.gz	ftp.sra.ebi.ac.uk/vol1/fastq/SRR887/001/SRR8871761/SRR8871761_2.fastq.gz		2010:USA:SRR8871761
SRR8871775	PRJNA530580	SRP191588	SAMN11319475	SRS4603300	ESC_MA3185AA	U055	Human	_urine	2010		Unresolved		USA						University_of_Washington	Escherichia_coli			2019-04-10	2019-04-09	ESC_MA3185AA	0	69	ST69_Cplx	D		21	35	27	6	5	5	4	ftp.sra.ebi.ac.uk/vol1/fastq/SRR887/005/SRR8871775/SRR8871775_1.fastq.gz	ftp.sra.ebi.ac.uk/vol1/fastq/SRR887/005/SRR8871775/SRR8871775_2.fastq.gz		2010:USA:SRR8871775
SRR8871776	PRJNA530580	SRP191588	SAMN11319476	SRS4603299	ESC_MA3186AA	U056	Human	_urine	2010		Unresolved		USA						University_of_Washington	Escherichia_coli			2019-04-10	2019-04-09	ESC_MA3186AA	0	69	ST69_Cplx	D		21	35	27	6	5	5	4	ftp.sra.ebi.ac.uk/vol1/fastq/SRR887/006/SRR8871776/SRR8871776_1.fastq.gz	ftp.sra.ebi.ac.uk/vol1/fastq/SRR887/006/SRR8871776/SRR8871776_2.fastq.gz		2010:USA:SRR8871776
SRR8871777	PRJNA530580	SRP191588	SAMN11319266	SRS4603298	ESC_MA3187AA	C036	Human	_urine_Age:_less_than_1	2010		Unresolved		USA						University_of_Washington	Escherichia_coli			2019-04-10	2019-04-09	ESC_MA3187AA	0	69	ST69_Cplx	D		21	35	27	6	5	5	4	ftp.sra.ebi.ac.uk/vol1/fastq/SRR887/007/SRR8871777/SRR8871777_1.fastq.gz	ftp.sra.ebi.ac.uk/vol1/fastq/SRR887/007/SRR8871777/SRR8871777_2.fastq.gz		2010:USA:SRR8871777
SRR8871781	PRJNA530580	SRP191588	SAMN11319263	SRS4603294	ESC_MA3191AA	C022	Human	_urine_Age:_10	2010		Unresolved		USA						University_of_Washington	Escherichia_coli			2019-04-10	2019-04-09	ESC_MA3191AA	0	69	ST69_Cplx	D		21	35	27	6	5	5	4	ftp.sra.ebi.ac.uk/vol1/fastq/SRR887/001/SRR8871781/SRR8871781_1.fastq.gz	ftp.sra.ebi.ac.uk/vol1/fastq/SRR887/001/SRR8871781/SRR8871781_2.fastq.gz		2010:USA:SRR8871781
SRR8871788	PRJNA530580	SRP191588	SAMN11319354	SRS4603287	ESC_MA3198AA	G081	Human		2010		Unresolved		USA						University_of_Washington	Escherichia_coli			2019-04-10	2019-04-09	ESC_MA3198AA	0	69	ST69_Cplx	D		21	35	27	6	5	5	4	ftp.sra.ebi.ac.uk/vol1/fastq/SRR887/008/SRR8871788/SRR8871788_1.fastq.gz	ftp.sra.ebi.ac.uk/vol1/fastq/SRR887/008/SRR8871788/SRR8871788_2.fastq.gz		2010:USA:SRR8871788
SRR8871794	PRJNA530580	SRP191588	SAMN11319356	SRS4603281	ESC_MA3204AA	G108	Human		2010		Unresolved		USA						University_of_Washington	Escherichia_coli			2019-04-10	2019-04-09	ESC_MA3204AA	0	69	ST69_Cplx	D		21	35	27	6	5	5	4	ftp.sra.ebi.ac.uk/vol1/fastq/SRR887/004/SRR8871794/SRR8871794_1.fastq.gz	ftp.sra.ebi.ac.uk/vol1/fastq/SRR887/004/SRR8871794/SRR8871794_2.fastq.gz		2010:USA:SRR8871794
SRR8871795	PRJNA530580	SRP191588	SAMN11319360	SRS4603280	ESC_MA3205AA	G129	Human		2010		Unresolved		USA						University_of_Washington	Escherichia_coli			2019-04-10	2019-04-09	ESC_MA3205AA	0	69	ST69_Cplx	D		21	35	27	6	5	5	4	ftp.sra.ebi.ac.uk/vol1/fastq/SRR887/005/SRR8871795/SRR8871795_1.fastq.gz	ftp.sra.ebi.ac.uk/vol1/fastq/SRR887/005/SRR8871795/SRR8871795_2.fastq.gz		2010:USA:SRR8871795
SRR8871818	PRJNA530580	SRP191588	SAMN11319275	SRS4603257	ESC_MA3228AA	C075	Human	_urine_Age:_8	2010		Unresolved		USA						University_of_Washington	Escherichia_coli			2019-04-10	2019-04-09	ESC_MA3228AA	0	69	ST69_Cplx	D		21	35	27	6	5	5	4	ftp.sra.ebi.ac.uk/vol1/fastq/SRR887/008/SRR8871818/SRR8871818_1.fastq.gz	ftp.sra.ebi.ac.uk/vol1/fastq/SRR887/008/SRR8871818/SRR8871818_2.fastq.gz		2010:USA:SRR8871818
SRR8871823	PRJNA530580	SRP191588	SAMN11319272	SRS4603252	ESC_MA3233AA	C053	Human	_urine_Age:_1	2010		Unresolved		USA						University_of_Washington	Escherichia_coli			2019-04-10	2019-04-09	ESC_MA3233AA	0	69	ST69_Cplx	D		21	35	27	6	5	5	4	ftp.sra.ebi.ac.uk/vol1/fastq/SRR887/003/SRR8871823/SRR8871823_1.fastq.gz	ftp.sra.ebi.ac.uk/vol1/fastq/SRR887/003/SRR8871823/SRR8871823_2.fastq.gz		2010:USA:SRR8871823
SRR8871830	PRJNA530580	SRP191588	SAMN11319363	SRS4603245	ESC_MA3240AA	G154	Human		2010		Unresolved		USA						University_of_Washington	Escherichia_coli			2019-04-10	2019-04-09	ESC_MA3240AA	0	69	ST69_Cplx	D		21	35	27	6	5	5	4	ftp.sra.ebi.ac.uk/vol1/fastq/SRR887/000/SRR8871830/SRR8871830_1.fastq.gz	ftp.sra.ebi.ac.uk/vol1/fastq/SRR887/000/SRR8871830/SRR8871830_2.fastq.gz		2010:USA:SRR8871830
SRR8871855	PRJNA530580	SRP191588	SAMN11319478	SRS4603220	ESC_MA3265AA	U061	Human	_urine_Age:_30	2010		Unresolved		USA						University_of_Washington	Escherichia_coli			2019-04-10	2019-04-09	ESC_MA3265AA	0	69	ST69_Cplx	D		21	35	27	6	5	5	4	ftp.sra.ebi.ac.uk/vol1/fastq/SRR887/005/SRR8871855/SRR8871855_1.fastq.gz	ftp.sra.ebi.ac.uk/vol1/fastq/SRR887/005/SRR8871855/SRR8871855_2.fastq.gz		2010:USA:SRR8871855
SRR8871863	PRJNA530580	SRP191588	SAMN11319422	SRS4603212	ESC_MA3273AA	H032	Human	_urine_Age:_54	2010		Unresolved		USA						University_of_Washington	Escherichia_coli			2019-04-10	2019-04-09	ESC_MA3273AA	0	69	ST69_Cplx	D		21	35	27	6	5	5	4	ftp.sra.ebi.ac.uk/vol1/fastq/SRR887/003/SRR8871863/SRR8871863_1.fastq.gz	ftp.sra.ebi.ac.uk/vol1/fastq/SRR887/003/SRR8871863/SRR8871863_2.fastq.gz		2010:USA:SRR8871863
SRR8871876	PRJNA530580	SRP191588	SAMN11319261	SRS4603199	ESC_MA3286AA	C014	Human	_urine_Age:_3	2010		Unresolved		USA						University_of_Washington	Escherichia_coli			2019-04-10	2019-04-09	ESC_MA3286AA	0	69	ST69_Cplx	D		21	35	27	6	5	5	4	ftp.sra.ebi.ac.uk/vol1/fastq/SRR887/006/SRR8871876/SRR8871876_1.fastq.gz	ftp.sra.ebi.ac.uk/vol1/fastq/SRR887/006/SRR8871876/SRR8871876_2.fastq.gz		2010:USA:SRR8871876
SRR8871918	PRJNA530580	SRP191588	SAMN11319375	SRS4603157	ESC_MA3328AA	G265	Human		2010		Unresolved		USA						University_of_Washington	Escherichia_coli			2019-04-10	2019-04-09	ESC_MA3328AA	0	69	ST69_Cplx	D		21	35	27	6	5	5	4	ftp.sra.ebi.ac.uk/vol1/fastq/SRR887/008/SRR8871918/SRR8871918_1.fastq.gz	ftp.sra.ebi.ac.uk/vol1/fastq/SRR887/008/SRR8871918/SRR8871918_2.fastq.gz		2010:USA:SRR8871918
SRR8871921	PRJNA530580	SRP191588	SAMN11319371	SRS4603154	ESC_MA3331AA	G231	Human		2010		Unresolved		USA						University_of_Washington	Escherichia_coli			2019-04-10	2019-04-09	ESC_MA3331AA	0	69	ST69_Cplx	D		21	35	27	6	5	5	4	ftp.sra.ebi.ac.uk/vol1/fastq/SRR887/001/SRR8871921/SRR8871921_1.fastq.gz	ftp.sra.ebi.ac.uk/vol1/fastq/SRR887/001/SRR8871921/SRR8871921_2.fastq.gz		2010:USA:SRR8871921
SRR8871922	PRJNA530580	SRP191588	SAMN11319370	SRS4603153	ESC_MA3332AA	G221	Human		2010		Unresolved		USA						University_of_Washington	Escherichia_coli			2019-04-10	2019-04-09	ESC_MA3332AA	0	69	ST69_Cplx	D		21	35	27	6	5	5	4	ftp.sra.ebi.ac.uk/vol1/fastq/SRR887/002/SRR8871922/SRR8871922_1.fastq.gz	ftp.sra.ebi.ac.uk/vol1/fastq/SRR887/002/SRR8871922/SRR8871922_2.fastq.gz		2010:USA:SRR8871922
SRR1314328	PRJNA248737	SRP042632	SAMN02801925	SRS624640	ESC_BA5266AA	upec-114	Human	patient_with_urinary_tract_infection_	2011		North_America		USA	Washington					UNIVERSITY_OF_WASHINGTON	Escherichia_coli			2015-08-27	2014-10-26	ESC_BA5266AA	0	69	ST69_Cplx	D		21	35	27	6	5	5	4	ftp.sra.ebi.ac.uk/vol1/fastq/SRR131/008/SRR1314328/SRR1314328_1.fastq.gz	ftp.sra.ebi.ac.uk/vol1/fastq/SRR131/008/SRR1314328/SRR1314328_2.fastq.gz		2011:USA:SRR1314328
SRR1314362	PRJNA248737	SRP042632	SAMN02801959	SRS624675	ESC_BA5217AA	upec-145	Human	patient_with_urinary_tract_infection_	2011		North_America		USA	Washington					UNIVERSITY_OF_WASHINGTON	Escherichia_coli			2015-08-27	2014-10-26	ESC_BA5217AA	0	69	ST69_Cplx	D		21	35	27	6	5	5	4	ftp.sra.ebi.ac.uk/vol1/fastq/SRR131/002/SRR1314362/SRR1314362_1.fastq.gz	ftp.sra.ebi.ac.uk/vol1/fastq/SRR131/002/SRR1314362/SRR1314362_2.fastq.gz		2011:USA:SRR1314362
SRR1314373	PRJNA248737	SRP042632	SAMN02801970	SRS624686	ESC_BA5206AA	upec-155	Human	patient_with_urinary_tract_infection_	2011		North_America		USA	Washington					UNIVERSITY_OF_WASHINGTON	Escherichia_coli			2015-08-27	2014-10-26	ESC_BA5206AA	0	69	ST69_Cplx	D		21	35	27	6	5	5	4	ftp.sra.ebi.ac.uk/vol1/fastq/SRR131/003/SRR1314373/SRR1314373_1.fastq.gz	ftp.sra.ebi.ac.uk/vol1/fastq/SRR131/003/SRR1314373/SRR1314373_2.fastq.gz		2011:USA:SRR1314373
SRR1314408	PRJNA248737	SRP042632	SAMN02802005	SRS624720	ESC_BA5171AA	upec-187	Human	patient_with_urinary_tract_infection_	2011		North_America		USA	Washington					UNIVERSITY_OF_WASHINGTON	Escherichia_coli			2015-08-27	2014-10-26	ESC_BA5171AA	0	69	ST69_Cplx	D		21	35	27	6	5	5	4	ftp.sra.ebi.ac.uk/vol1/fastq/SRR131/008/SRR1314408/SRR1314408_1.fastq.gz	ftp.sra.ebi.ac.uk/vol1/fastq/SRR131/008/SRR1314408/SRR1314408_2.fastq.gz		2011:USA:SRR1314408
SRR1314551	PRJNA248737	SRP042632	SAMN02802148	SRS624864	ESC_BA4970AA	upec-56	Human	patient_with_urinary_tract_infection_	2011		North_America		USA	Washington					UNIVERSITY_OF_WASHINGTON	Escherichia_coli			2015-08-27	2014-10-26	ESC_BA4970AA	0	69	ST69_Cplx	D		21	35	27	6	5	5	4	ftp.sra.ebi.ac.uk/vol1/fastq/SRR131/001/SRR1314551/SRR1314551_1.fastq.gz	ftp.sra.ebi.ac.uk/vol1/fastq/SRR131/001/SRR1314551/SRR1314551_2.fastq.gz		2011:USA:SRR1314551
SRR1314565	PRJNA248737	SRP042632	SAMN02802162	SRS624878	ESC_BA4940AA	upec-69	Human	patient_with_urinary_tract_infection_	2011		North_America		USA	Washington					UNIVERSITY_OF_WASHINGTON	Escherichia_coli			2015-08-27	2014-10-26	ESC_BA4940AA	0	69	ST69_Cplx	D		21	35	27	6	5	5	4	ftp.sra.ebi.ac.uk/vol1/fastq/SRR131/005/SRR1314565/SRR1314565_1.fastq.gz	ftp.sra.ebi.ac.uk/vol1/fastq/SRR131/005/SRR1314565/SRR1314565_2.fastq.gz		2011:USA:SRR1314565
SRR1314580	PRJNA248737	SRP042632	SAMN02802177	SRS624893	ESC_BA4909AA	upec-82	Human	patient_with_urinary_tract_infection_	2011		North_America		USA	Washington					UNIVERSITY_OF_WASHINGTON	Escherichia_coli			2015-08-27	2014-10-26	ESC_BA4909AA	0	69	ST69_Cplx	D		21	35	27	6	5	5	4	ftp.sra.ebi.ac.uk/vol1/fastq/SRR131/000/SRR1314580/SRR1314580_1.fastq.gz	ftp.sra.ebi.ac.uk/vol1/fastq/SRR131/000/SRR1314580/SRR1314580_2.fastq.gz		2011:USA:SRR1314580
SRR7879900	PRJNA448593	SRP162179	SAMN10093555	SRS3803928	ESC_KA1821AA	P1016	Human	_urine	2011		North_America		USA	Pennsylvania					The_Broad_Institute	Escherichia_coli			2018-09-20	2018-09-19	ESC_KA1821AA	0	69	ST69_Cplx	D		21	35	27	6	5	5	4	ftp.sra.ebi.ac.uk/vol1/fastq/SRR787/000/SRR7879900/SRR7879900_1.fastq.gz	ftp.sra.ebi.ac.uk/vol1/fastq/SRR787/000/SRR7879900/SRR7879900_2.fastq.gz		2011:USA:SRR7879900
SRR8871643	PRJNA530580	SRP191588	SAMN11319383	SRS4603432	ESC_MA3072AA	G356	Human	_Age:_64	2011		Unresolved		USA						University_of_Washington	Escherichia_coli			2019-04-10	2019-04-09	ESC_MA3072AA	0	69	ST69_Cplx	D		21	35	27	6	5	5	4	ftp.sra.ebi.ac.uk/vol1/fastq/SRR887/003/SRR8871643/SRR8871643_1.fastq.gz	ftp.sra.ebi.ac.uk/vol1/fastq/SRR887/003/SRR8871643/SRR8871643_2.fastq.gz		2011:USA:SRR8871643
SRR8871738	PRJNA530580	SRP191588	SAMN11319286	SRS4603337	ESC_MA3155AA	C182	Human	_blood_Age:_16	2011		Unresolved		USA						University_of_Washington	Escherichia_coli			2019-04-10	2019-04-09	ESC_MA3155AA	0	69	ST69_Cplx	D		21	35	27	6	5	5	4	ftp.sra.ebi.ac.uk/vol1/fastq/SRR887/008/SRR8871738/SRR8871738_1.fastq.gz	ftp.sra.ebi.ac.uk/vol1/fastq/SRR887/008/SRR8871738/SRR8871738_2.fastq.gz		2011:USA:SRR8871738
SRR1314483	PRJNA248737	SRP042632	SAMN02802080	SRS624796	ESC_BA5096AA	upec-254	Human	patient_with_urinary_tract_infection_	2012		North_America		USA	Washington					UNIVERSITY_OF_WASHINGTON	Escherichia_coli			2015-08-27	2014-10-26	ESC_BA5096AA	0	69	ST69_Cplx	D		21	35	27	6	5	5	4	ftp.sra.ebi.ac.uk/vol1/fastq/SRR131/003/SRR1314483/SRR1314483_1.fastq.gz	ftp.sra.ebi.ac.uk/vol1/fastq/SRR131/003/SRR1314483/SRR1314483_2.fastq.gz		2012:USA:SRR1314483
SRR1314485	PRJNA248737	SRP042632	SAMN02802082	SRS624798	ESC_BA5094AA	upec-256	Human	patient_with_urinary_tract_infection_	2012		North_America		USA	Washington					UNIVERSITY_OF_WASHINGTON	Escherichia_coli			2015-08-27	2014-10-26	ESC_BA5094AA	0	69	ST69_Cplx	D		21	35	27	6	5	5	4	ftp.sra.ebi.ac.uk/vol1/fastq/SRR131/005/SRR1314485/SRR1314485_1.fastq.gz	ftp.sra.ebi.ac.uk/vol1/fastq/SRR131/005/SRR1314485/SRR1314485_2.fastq.gz		2012:USA:SRR1314485
SRR7879884	PRJNA448593	SRP162179	SAMN10093576	SRS3803912	ESC_KA1837AA	P6087	Human	_urine	2012		North_America		USA	Pennsylvania					The_Broad_Institute	Escherichia_coli			2018-09-20	2018-09-19	ESC_KA1837AA	0	69	ST69_Cplx	D		21	35	27	6	5	5	4	ftp.sra.ebi.ac.uk/vol1/fastq/SRR787/004/SRR7879884/SRR7879884_1.fastq.gz	ftp.sra.ebi.ac.uk/vol1/fastq/SRR787/004/SRR7879884/SRR7879884_2.fastq.gz		2012:USA:SRR7879884
SRR7879924	PRJNA448593	SRP162179	SAMN10093622	SRS3803952	ESC_KA1797AA	P6021	Human	_urine	2012		North_America		USA	Pennsylvania					The_Broad_Institute	Escherichia_coli			2018-09-20	2018-09-20	ESC_KA1797AA	0	69	ST69_Cplx	D		21	35	27	6	5	5	4	ftp.sra.ebi.ac.uk/vol1/fastq/SRR787/004/SRR7879924/SRR7879924_1.fastq.gz	ftp.sra.ebi.ac.uk/vol1/fastq/SRR787/004/SRR7879924/SRR7879924_2.fastq.gz		2012:USA:SRR7879924
SRR7879953	PRJNA448593	SRP162179	SAMN10093645	SRS3803981	ESC_KA1768AA	D9009	Human	_urine	2012		North_America		USA	Unresolved	Unresolved	Unresolved			The_Broad_Institute	Escherichia_coli			2018-09-20	2018-09-20	ESC_KA1768AA	0	69	ST69_Cplx	D		21	35	27	6	5	5	4	ftp.sra.ebi.ac.uk/vol1/fastq/SRR787/003/SRR7879953/SRR7879953_1.fastq.gz	ftp.sra.ebi.ac.uk/vol1/fastq/SRR787/003/SRR7879953/SRR7879953_2.fastq.gz		2012:USA:SRR7879953
SRR8871675	PRJNA530580	SRP191588	SAMN11319234	SRS4603400	ESC_MA3103AA	A205	Human	_anal_swab	2012		Unresolved		USA						University_of_Washington	Escherichia_coli			2019-04-10	2019-04-09	ESC_MA3103AA	0	69	ST69_Cplx	D		21	35	27	6	5	5	4	ftp.sra.ebi.ac.uk/vol1/fastq/SRR887/005/SRR8871675/SRR8871675_1.fastq.gz	ftp.sra.ebi.ac.uk/vol1/fastq/SRR887/005/SRR8871675/SRR8871675_2.fastq.gz		2012:USA:SRR8871675
SRR8871731	PRJNA530580	SRP191588	SAMN11319309	SRS4603343	ESC_MA3148AA	d013-05.2	Human	_urine	2012		Unresolved		USA						University_of_Washington	Escherichia_coli			2019-04-10	2019-04-09	ESC_MA3148AA	0	69	ST69_Cplx	D		21	35	27	6	5	5	4	ftp.sra.ebi.ac.uk/vol1/fastq/SRR887/001/SRR8871731/SRR8871731_1.fastq.gz	ftp.sra.ebi.ac.uk/vol1/fastq/SRR887/001/SRR8871731/SRR8871731_2.fastq.gz		2012:USA:SRR8871731
SRR8871908	PRJNA530580	SRP191588	SAMN11319252	SRS4603167	ESC_MA3318AA	A373	Human	_abdominal_swab	2012		Unresolved		USA						University_of_Washington	Escherichia_coli			2019-04-10	2019-04-09	ESC_MA3318AA	0	69	ST69_Cplx	D		21	35	27	6	5	5	4	ftp.sra.ebi.ac.uk/vol1/fastq/SRR887/008/SRR8871908/SRR8871908_1.fastq.gz	ftp.sra.ebi.ac.uk/vol1/fastq/SRR887/008/SRR8871908/SRR8871908_2.fastq.gz		2012:USA:SRR8871908
SRR1197654	PRJNA234257	SRP040170	SAMN02581390	SRS576205	ESC_BA8252AA	MGH_58	Human	_Urine	2013		North_America		USA	Massachusetts	Suffolk_County	Boston	42.3	-71	Broad_Institute	Escherichia_coli			2015-08-27	2014-03-25	ESC_BA8252AA	0	69	ST69_Cplx	D		21	35	27	6	5	5	4	ftp.sra.ebi.ac.uk/vol1/fastq/SRR119/004/SRR1197654/SRR1197654_1.fastq.gz	ftp.sra.ebi.ac.uk/vol1/fastq/SRR119/004/SRR1197654/SRR1197654_2.fastq.gz		2013:USA:SRR1197654
SRR1824519	PRJNA239032	SRP055773	SAMN02650901	SRS861683	ESC_DA8783AA	UCD_JA69	Human	Blood_	2013		North_America		USA	California	Sacramento_County	Sacramento	38.5549	-121.457	UC_Davis	Escherichia_coli			2016-07-01	2015-03-03	ESC_DA8783AA	0	69	ST69_Cplx	D		21	35	27	6	5	5	4	ftp.sra.ebi.ac.uk/vol1/fastq/SRR182/009/SRR1824519/SRR1824519_1.fastq.gz	ftp.sra.ebi.ac.uk/vol1/fastq/SRR182/009/SRR1824519/SRR1824519_2.fastq.gz		2013:USA:SRR1824519
SRR5642060	PRJNA388450	SRP108482	SAMN07189554	SRS2248206	ESC_GA6262AA	Escherichia_coli_22	Human	_bacteremia	2013		North_America		USA	Texas	Harris_County	Houston			MD_Anderson_Cancer_Center	Escherichia_coli			2017-06-02	2017-06-02	ESC_GA6262AA	0	69	ST69_Cplx	D		21	35	27	6	5	5	4	ftp.sra.ebi.ac.uk/vol1/fastq/SRR564/000/SRR5642060/SRR5642060_1.fastq.gz	ftp.sra.ebi.ac.uk/vol1/fastq/SRR564/000/SRR5642060/SRR5642060_2.fastq.gz		2013:USA:SRR5642060
SRR5642063	PRJNA388450	SRP108482	SAMN07189557	SRS2248203	ESC_GA6265AA	Escherichia_coli_25	Human	_bacteremia	2013		North_America		USA	Texas	Harris_County	Houston			MD_Anderson_Cancer_Center	Escherichia_coli			2017-06-02	2017-06-02	ESC_GA6265AA	0	69	ST69_Cplx	D		21	35	27	6	5	5	4	ftp.sra.ebi.ac.uk/vol1/fastq/SRR564/003/SRR5642063/SRR5642063_1.fastq.gz	ftp.sra.ebi.ac.uk/vol1/fastq/SRR564/003/SRR5642063/SRR5642063_2.fastq.gz		2013:USA:SRR5642063
SRR5642064	PRJNA388450	SRP108482	SAMN07189558	SRS2248201	ESC_GA6266AA	Escherichia_coli_26	Human	_bacteremia	2013		North_America		USA	Texas	Harris_County	Houston			MD_Anderson_Cancer_Center	Escherichia_coli			2017-06-02	2017-06-02	ESC_GA6266AA	0	69	ST69_Cplx	D		21	35	27	6	5	5	4	ftp.sra.ebi.ac.uk/vol1/fastq/SRR564/004/SRR5642064/SRR5642064_1.fastq.gz	ftp.sra.ebi.ac.uk/vol1/fastq/SRR564/004/SRR5642064/SRR5642064_2.fastq.gz		2013:USA:SRR5642064
SRR7879944	PRJNA448593	SRP162179	SAMN10093620	SRS3803972	ESC_KA1777AA	P1036	Human	_urine	2013		North_America		USA	Pennsylvania					The_Broad_Institute	Escherichia_coli			2018-09-20	2018-09-20	ESC_KA1777AA	0	69	ST69_Cplx	D		21	35	27	6	5	5	4	ftp.sra.ebi.ac.uk/vol1/fastq/SRR787/004/SRR7879944/SRR7879944_1.fastq.gz	ftp.sra.ebi.ac.uk/vol1/fastq/SRR787/004/SRR7879944/SRR7879944_2.fastq.gz		2013:USA:SRR7879944
SRR8871634	PRJNA530580	SRP191588	SAMN11319461	SRS4603441	ESC_MA3063AA	PE0175	Human	_feces	2013		Unresolved		USA						University_of_Washington	Escherichia_coli			2019-04-10	2019-04-09	ESC_MA3063AA	0	69	ST69_Cplx	D		21	35	27	6	5	5	4	ftp.sra.ebi.ac.uk/vol1/fastq/SRR887/004/SRR8871634/SRR8871634_1.fastq.gz	ftp.sra.ebi.ac.uk/vol1/fastq/SRR887/004/SRR8871634/SRR8871634_2.fastq.gz		2013:USA:SRR8871634
SRR8871654	PRJNA530580	SRP191588	SAMN11319447	SRS4603421	ESC_MA3083AA	PE0009	Human	_feces	2013		Unresolved		USA						University_of_Washington	Escherichia_coli			2019-04-10	2019-04-09	ESC_MA3083AA	0	69	ST69_Cplx	D		21	35	27	6	5	5	4	ftp.sra.ebi.ac.uk/vol1/fastq/SRR887/004/SRR8871654/SRR8871654_1.fastq.gz	ftp.sra.ebi.ac.uk/vol1/fastq/SRR887/004/SRR8871654/SRR8871654_2.fastq.gz		2013:USA:SRR8871654
SRR8871808	PRJNA530580	SRP191588	SAMN11319322	SRS4603267	ESC_MA3218AA	d028-11	Human	_urine	2013		Unresolved		USA						University_of_Washington	Escherichia_coli			2019-04-10	2019-04-09	ESC_MA3218AA	0	69	ST69_Cplx	D		21	35	27	6	5	5	4	ftp.sra.ebi.ac.uk/vol1/fastq/SRR887/008/SRR8871808/SRR8871808_1.fastq.gz	ftp.sra.ebi.ac.uk/vol1/fastq/SRR887/008/SRR8871808/SRR8871808_2.fastq.gz		2013:USA:SRR8871808
SRR8871877	PRJNA530580	SRP191588	SAMN11319171	SRS4603198	ESC_MA3287AA	d056-09	Human	_urine	2013		Unresolved		USA						University_of_Washington	Escherichia_coli			2019-04-10	2019-04-09	ESC_MA3287AA	0	69	ST69_Cplx	D		21	35	27	6	5	5	4	ftp.sra.ebi.ac.uk/vol1/fastq/SRR887/007/SRR8871877/SRR8871877_1.fastq.gz	ftp.sra.ebi.ac.uk/vol1/fastq/SRR887/007/SRR8871877/SRR8871877_2.fastq.gz		2013:USA:SRR8871877
DRR061430	PRJDB4868	DRP003614	SAMD00052626	DRS043489	ESC_GA3904AA	HE-MDREc01	Human		2014		North_America		USA				35.3628	-78.7383	UNI_NORTH_CAROLINA	Escherichia_coli			2017-05-02	2017-04-28	ESC_GA3904AA	0	69	ST69_Cplx	D		21	35	27	6	5	5	4	ftp.sra.ebi.ac.uk/vol1/fastq/DRR061/DRR061430/DRR061430_1.fastq.gz	ftp.sra.ebi.ac.uk/vol1/fastq/DRR061/DRR061430/DRR061430_2.fastq.gz	y	2014:USA:DRR061430
SRR3290428	PRJNA290784	SRP068372	SAMN04393298	SRS1360225	ESC_DA3762AA	GN06007	Human		2014				USA				36	-78.9	JCVI	Escherichia_coli			2016-06-30	2016-03-29	ESC_DA3762AA	0	69	ST69_Cplx	D		21	35	27	6	5	5	4	ftp.sra.ebi.ac.uk/vol1/fastq/SRR329/008/SRR3290428/SRR3290428_1.fastq.gz	ftp.sra.ebi.ac.uk/vol1/fastq/SRR329/008/SRR3290428/SRR3290428_2.fastq.gz		2014:USA:SRR3290428
SRR5291277	PRJNA269984	SRP053140	SAMN04606414	SRS1970768	ESC_FA9339AA	OS_02_021_10	Human	_urine	2014		North_America		USA	Missouri					The_Broad_Institute	Escherichia_coli			2017-02-26	2017-02-24	ESC_FA9339AA	0	69	ST69_Cplx	D		21	35	27	6	5	5	4	ftp.sra.ebi.ac.uk/vol1/fastq/SRR529/007/SRR5291277/SRR5291277_1.fastq.gz	ftp.sra.ebi.ac.uk/vol1/fastq/SRR529/007/SRR5291277/SRR5291277_2.fastq.gz		2014:USA:SRR5291277
SRR7879887	PRJNA448593	SRP162179	SAMN10093582	SRS3803915	ESC_KA1834AA	P6299	Human	_urine	2014		North_America		USA	Pennsylvania					The_Broad_Institute	Escherichia_coli			2018-09-20	2018-09-19	ESC_KA1834AA	0	69	ST69_Cplx	D		21	35	27	6	5	5	4	ftp.sra.ebi.ac.uk/vol1/fastq/SRR787/007/SRR7879887/SRR7879887_1.fastq.gz	ftp.sra.ebi.ac.uk/vol1/fastq/SRR787/007/SRR7879887/SRR7879887_2.fastq.gz		2014:USA:SRR7879887
SRR7879904	PRJNA448593	SRP162179	SAMN10093566	SRS3803931	ESC_KA1817AA	P6343	Human	_urine	2014		North_America		USA	Pennsylvania					The_Broad_Institute	Escherichia_coli			2018-09-20	2018-09-19	ESC_KA1817AA	0	69	ST69_Cplx	D		21	35	27	6	5	5	4	ftp.sra.ebi.ac.uk/vol1/fastq/SRR787/004/SRR7879904/SRR7879904_1.fastq.gz	ftp.sra.ebi.ac.uk/vol1/fastq/SRR787/004/SRR7879904/SRR7879904_2.fastq.gz		2014:USA:SRR7879904
SRR7879958	PRJNA448593	SRP162179	SAMN10093642	SRS3803986	ESC_KA1763AA	P6338	Human	_urine	2014		North_America		USA	Pennsylvania					The_Broad_Institute	Escherichia_coli			2018-09-20	2018-09-20	ESC_KA1763AA	0	69	ST69_Cplx	D		21	35	27	6	5	5	4	ftp.sra.ebi.ac.uk/vol1/fastq/SRR787/008/SRR7879958/SRR7879958_1.fastq.gz	ftp.sra.ebi.ac.uk/vol1/fastq/SRR787/008/SRR7879958/SRR7879958_2.fastq.gz		2014:USA:SRR7879958
DRR061454	PRJDB4868	DRP003614	SAMD00052650	DRS043513	ESC_GA3881AA	HE-MDREc30	Human		2015		North_America		USA						UNI_NORTH_CAROLINA	Escherichia_coli			2017-05-02	2017-04-28	ESC_GA3881AA	0	69	ST69_Cplx	D		21	35	27	6	5	5	4	ftp.sra.ebi.ac.uk/vol1/fastq/DRR061/DRR061454/DRR061454_1.fastq.gz	ftp.sra.ebi.ac.uk/vol1/fastq/DRR061/DRR061454/DRR061454_2.fastq.gz	y	2015:USA:DRR061454
SRR2875411	PRJNA284275	SRP061878	SAMN04148304	SRS1141915	ESC_CA3760AA	TX-ACB1500736	Human	_Stool	2015		North_America		USA	Texas					CFSAN	Escherichia_coli			2015-10-30	2015-01-01	ESC_CA3760AA	0	69	ST69_Cplx	D		21	35	27	6	5	5	4	ftp.sra.ebi.ac.uk/vol1/fastq/SRR287/001/SRR2875411/SRR2875411_1.fastq.gz	ftp.sra.ebi.ac.uk/vol1/fastq/SRR287/001/SRR2875411/SRR2875411_2.fastq.gz		2015:USA:SRR2875411
SRR5093683	PRJNA278886	SRP056445	SAMN06129824	SRS1848712	ESC_FA5675AA	0000-0053-3941	Human	urine__Age:_69_female	2015		North_America		USA	Massachusetts	Suffolk_County	Boston	42.3	-71	Brigham_&_Women's_Hospital	Escherichia_coli			2016-12-17	2016-12-14	ESC_FA5675AA	0	69	ST69_Cplx	D		21	35	27	6	5	5	4	ftp.sra.ebi.ac.uk/vol1/fastq/SRR509/003/SRR5093683/SRR5093683_1.fastq.gz	ftp.sra.ebi.ac.uk/vol1/fastq/SRR509/003/SRR5093683/SRR5093683_2.fastq.gz		2015:USA:SRR5093683
SRR4245481	PRJNA278886	SRP056445	SAMN05774077	SRS1693861	ESC_EA6200AA	0000-0057-1732	Human	rectal__Age:_30_female	2016		North_America		USA	Massachusetts	Suffolk_County	Boston	42.3	-71	Brigham_&_Women's_Hospital	Escherichia_coli			2016-09-25	2016-09-20	ESC_EA6200AA	0	69	ST69_Cplx	D		21	35	27	6	5	5	4	ftp.sra.ebi.ac.uk/vol1/fastq/SRR424/001/SRR4245481/SRR4245481_1.fastq.gz	ftp.sra.ebi.ac.uk/vol1/fastq/SRR424/001/SRR4245481/SRR4245481_2.fastq.gz		2016:USA:SRR4245481
SRR4294847	PRJNA278886	SRP056445	SAMN05806166	SRS1712873	ESC_EA8717AA	0000-0060-5831	Human	urine__Age:_68_female	2016		North_America		USA	Massachusetts	Suffolk_County	Boston	42.3	-71	Brigham_&_Women's_Hospital	Escherichia_coli			2016-10-09	2016-10-01	ESC_EA8717AA	0	69	ST69_Cplx	D		21	35	27	6	5	5	4	ftp.sra.ebi.ac.uk/vol1/fastq/SRR429/007/SRR4294847/SRR4294847_1.fastq.gz	ftp.sra.ebi.ac.uk/vol1/fastq/SRR429/007/SRR4294847/SRR4294847_2.fastq.gz		2016:USA:SRR4294847
SRR5120222	PRJNA278886	SRP056445	SAMN06007774	SRS1870441	ESC_FA5722AA	0000-0061-1771	Human	urine__Age:_87_female	2016		North_America		USA	Massachusetts	Suffolk_County	Boston	42.3	-71	Brigham_&_Women's_Hospital	Escherichia_coli			2016-12-20	2016-12-20	ESC_FA5722AA	0	69	ST69_Cplx	D		21	35	27	6	5	5	4	ftp.sra.ebi.ac.uk/vol1/fastq/SRR512/002/SRR5120222/SRR5120222_1.fastq.gz	ftp.sra.ebi.ac.uk/vol1/fastq/SRR512/002/SRR5120222/SRR5120222_2.fastq.gz		2016:USA:SRR5120222
SRR7879894	PRJNA448593	SRP162179	SAMN10093591	SRS3803921	ESC_KA1827AA	P6479	Human	_urine	2016		North_America		USA	Pennsylvania					The_Broad_Institute	Escherichia_coli			2018-09-20	2018-09-19	ESC_KA1827AA	0	69	ST69_Cplx	D		21	35	27	6	5	5	4	ftp.sra.ebi.ac.uk/vol1/fastq/SRR787/004/SRR7879894/SRR7879894_1.fastq.gz	ftp.sra.ebi.ac.uk/vol1/fastq/SRR787/004/SRR7879894/SRR7879894_2.fastq.gz		2016:USA:SRR7879894
SRR6072766	PRJNA278886	SRP056445	SAMN07662566	SRS2538997	ESC_HA3140AA	0000-0065-6492	Human	urine__Age:_70_male	2017		North_America		USA	Massachusetts	Suffolk_County	Boston	42.3	-71	Brigham_&_Women's_Hospital	Escherichia_coli			2017-09-26	2017-09-25	ESC_HA3140AA	0	69	ST69_Cplx	D		21	35	27	6	5	5	4	ftp.sra.ebi.ac.uk/vol1/fastq/SRR607/006/SRR6072766/SRR6072766_1.fastq.gz	ftp.sra.ebi.ac.uk/vol1/fastq/SRR607/006/SRR6072766/SRR6072766_2.fastq.gz		2017:USA:SRR6072766
ERR3094207	PRJEB30967	ERP113465	SAMEA5243487	ERS3050888	ESC_MA1681AA	Escherichia_coli	Human	_stool	2016	5	Asia		Vietnam						UNIVERSITY_OF_OXFORD	Escherichia_coli			2019-03-25	2019-03-25	ESC_MA1681AA	0	69	ST69_Cplx	D		21	35	27	6	5	5	4	ftp.sra.ebi.ac.uk/vol1/fastq/ERR309/007/ERR3094207/ERR3094207_1.fastq.gz	ftp.sra.ebi.ac.uk/vol1/fastq/ERR309/007/ERR3094207/ERR3094207_2.fastq.gz		2016:Vietnam:ERR3094207
